# Supplementary material for: Obesity influences composition of salivary and fecal microbiota and impacts the interactions between bacterial taxa
Source: Physiol Rep. 2022 Apr 5;10(7):e15254. doi: 10.14814/phy2.15254 (PMC8980904; doi:10.14814/phy2.15254)
Supplement: Supplementary file 2 — Table S0‐S9 [file PHY2-10-e15254-s002.xlsx]

## Sheet: Contents
Tab	Table	Description
S0	Supplement Table 0	Demographics information for all individuals used in the study
S1	Supplement Table 1	Pairwise comparisons of Bray-Curtis and Unifrac Distances between obesity groups in salivary and fecal samples
S2	Supplement Table 2	Pairwise comparisons of alpha diversity indicies values between obesity groups in salivary and fecal samples
S3A	Supplement Table 3A	Pairwise comparisons of microbiota taxa abundances between obesity groups in salivary samples
S3B	Supplement Table 3B	Pairwise comparisons of microbiota taxa abundances between obesity groups in fecal samples
S4	Supplement Table 4	Pairwise comparisons of inter-bacterial absolute correlation coefficients between obesity groups
S5	Supplement Table 5	The influence of recently consumed nutrients on Bray-Curtis and Unifrac distances of salivary and fecal samples
S6	Supplement Table 6	The influence of habitually consumed nutrients on Bray-Curtis and Unifrac distances of salivary and fecal samples
S7A	Supplement Table 7A	Pairwise comparisons of predicted bacterial enzymes, Kegg orthologs, and MetaCyc abundances between obesity groups in salivary samples
S7B	Supplement Table 7B	Pairwise comparisons of predicted bacterial enzymes, Kegg orthologs, and MetaCyc abundances between obesity groups in fecal samples
S8	Supplement Table 8	Pairwise comparisons of uniquely enriched bacterial metabolic pathways identified from salivary and fecal samples between obesity groups
S9	Supplement Tables 9	The influence of predicted bacterial enzymes, Kegg orthologs, and MetaCyc pathways abundances on plasma and stool metabolites concentrations
S9A	Supplement Tables 9A	The effect of ECs identified from salivary samples on plasma metabolites concentrations
S9B	Supplement Tables 9B	The effect of ECs identified from salivary samples on stool metabolites concentrations
S9C	Supplement Tables 9C	The effect of ECs identified from fecal samples on plasma metabolites concentrations
S9D	Supplement Tables 9D	The effect of ECs identified from fecal samples on stool metabolites concentrations
S9E	Supplement Tables 9E	The effect of KOs identified from salivary samples on plasma metabolites concentrations
S9F	Supplement Tables 9F	The effect of KOs identified from salivary samples on stool metabolites concentrations
S9G	Supplement Tables 9G	The effect of KOs identified from fecal samples on plasma metabolites concentrations
S9H	Supplement Tables 9H	The effect of KOs identified from fecal samples on stool metabolites concentrations
S9I	Supplement Tables 9I	The effect of MetaCyc pathways identified from salivary samples on plasma metabolites concentrations
S9J	Supplement Tables 9J	The effect of MetaCyc pathways identified from salivary samples on stool metabolites concentrations
S9K	Supplement Tables 9K	The effect of MetaCyc pathways identified from fecal samples on plasma metabolites concentrations
S9L	Supplement Tables 9L	The effect of MetaCyc pathways identified from fecal samples on stool metabolites concentrations

## Sheet: S0
Subject_ID	Sex	Age (Years)	Race (Self-reported)	Obesity	Stool_sequences	Saliva_sequences	Plasma_metabolites	Stool_metabolites
109	Female	24	Black	Lean	Yes	Yes	Yes	Yes
118	Female	29	White	Lean	Yes	Yes	Yes	Yes
149	Female	30	Other	Lean	Yes	Yes	No	No
122	Male	26	Asian	Lean	Yes	Yes	Yes	Yes
115	Female	25	Asian	Lean	Yes	Yes	Yes	Yes
116	Female	28	White	Lean	Yes	Yes	Yes	Yes
80	Female	24	Asian	Lean	Yes	Yes	Yes	Yes
89	Female	28	Black	Lean	Yes	Yes	Yes	Yes
88	Female	25	White	Lean	Yes	Yes	Yes	Yes
131	Male	22	Other	Lean	Yes	Yes	No	No
133	Female	29	White	Lean	Yes	Yes	Yes	Yes
98	Male	23	White	Lean	Yes	Yes	Yes	Yes
97	Female	23	White	Lean	Yes	Yes	No	No
112	Male	27	Asian	Lean	Yes	Yes	Yes	Yes
103	Female	19	White	Lean	Yes	Yes	Yes	Yes
129	Female	19	White	Lean	Yes	Yes	Yes	Yes
84	Female	26	White	Lean	Yes	Yes	Yes	Yes
126	Female	27	White	Lean	Yes	Yes	Yes	Yes
123	Female	34	Other	Lean	Yes	Yes	No	No
96	Female	26	Asian	Lean	Yes	Yes	No	No
92	Female	37	White	Lean	Yes	Yes	Yes	Yes
153	Female	28	White	Lean	Yes	Yes	No	No
71	Female	24	Asian	Lean	Yes	Yes	Yes	Yes
81	Female	31	White	Lean	Yes	Yes	Yes	Yes
94	Female	23	Black	Lean	Yes	Yes	Yes	Yes
132	Female	23	White	Lean	Yes	Yes	Yes	Yes
136	Female	24	White	Lean	Yes	Yes	No	No
154	Female	31	White	Lean	Yes	Yes	No	No
147	Male	30	White	Lean	Yes	Yes	No	No
120	Female	25	White	Lean	Yes	Yes	Yes	Yes
128	Female	27	Black	Lean	Yes	Yes	Yes	Yes
117	Female	24	Asian	Lean	Yes	Yes	Yes	Yes
145	Female	26	Black	Lean	Yes	Yes	No	No
76	Female	27	Black	Lean	Yes	Yes	Yes	Yes
137	Female	30	Asian	Lean	Yes	Yes	No	No
90	Male	28	White	Lean	Yes	Yes	Yes	Yes
139	Female	26	White	Lean	Yes	Yes	No	No
111	Female	37	White	Lean	Yes	Yes	Yes	Yes
99	Female	19	Black	Lean	Yes	Yes	Yes	Yes
79	Female	29	Black	Lean	No	Yes	No	No
127	Female	25	White	Lean	No	Yes	No	No
142	Male	19	Asian	Lean	No	Yes	No	No
86	Female	43	Black	Lean	No	Yes	No	No
113	Female	27	Asian	Lean	No	Yes	No	No
87	Female	23	White	Lean	No	Yes	No	No
105	Female	31	White	Lean	No	Yes	No	No
144	Male	24	White	Lean	No	Yes	No	No
82	Female	29	Asian	Lean	No	Yes	No	No
72	Female	25	White	Lean	No	Yes	No	No
49	Female	29	White	Lean	Yes	No	No	No
29	Female	25	Black	Lean	Yes	No	Yes	Yes
52	Female	22	Other	Lean	Yes	No	No	No
8	Female	23	White	Lean	Yes	No	Yes	Yes
17	Female	24	White	Lean	Yes	No	Yes	Yes
19	Female	23	Black	Lean	Yes	No	No	No
4	Female	28	White	Lean	Yes	No	No	No
11	Female	29	White	Lean	Yes	No	Yes	Yes
18	Male	42	White	Lean	Yes	No	Yes	Yes
25	Female	25	White	Lean	Yes	No	No	No
28	Female	29	White	Lean	Yes	No	No	No
53	Female	26	White	Lean	Yes	No	No	No
7	Male	44	White	Lean	Yes	No	No	No
58	Male	27	White	Lean	Yes	No	Yes	Yes
39	Male	32	White	Lean	Yes	No	Yes	Yes
33	Female	42	White	Lean	Yes	No	Yes	Yes
47	Female	50	White	Lean	Yes	No	Yes	Yes
60	Female	28	White	Lean	Yes	No	No	No
22	Female	21	Asian	Lean	Yes	No	No	No
69	Female	39	White	Lean	Yes	No	No	No
63	Male	24	Other	Lean	Yes	No	No	No
42	Male	42	White	Lean	Yes	No	Yes	Yes
32	Female	35	White	Lean	Yes	No	No	No
46	Female	22	White	Lean	Yes	No	Yes	Yes
51	Female	23	White	Lean	Yes	No	No	No
62	Female	24	Asian	Lean	Yes	No	No	No
14	Male	21	White	Lean	Yes	No	Yes	Yes
37	Female	27	Black	Lean	Yes	No	No	No
48	Male	29	White	Lean	Yes	No	Yes	Yes
27	Male	22	White	Lean	Yes	No	Yes	Yes
36	Female	32	White	Lean	Yes	No	No	No
41	Female	28	Other	Lean	Yes	No	Yes	Yes
45	Male	28	White	Lean	Yes	No	Yes	Yes
12	Male	30	White	Lean	Yes	No	No	No
21	Female	30	Asian	Lean	Yes	No	No	No
5	Male	26	Other	Lean	Yes	No	No	No
13	Male	37	Black	Lean	Yes	No	No	No
77	Male	42	Black	Obese	Yes	Yes	Yes	Yes
74	Male	36	Black	Obese	Yes	Yes	Yes	Yes
78	Male	33	Black	Obese	Yes	Yes	Yes	Yes
134	Female	22	Black	Obese	Yes	Yes	No	No
83	Female	45	Black	Obese	Yes	Yes	Yes	Yes
130	Male	35	White	Obese	Yes	Yes	Yes	Yes
102	Female	32	White	Obese	Yes	Yes	Yes	Yes
107	Female	34	White	Obese	Yes	Yes	Yes	Yes
143	Male	19	Asian	Obese	Yes	Yes	No	No
100	Female	32	Black	Obese	Yes	Yes	Yes	Yes
152	Female	24	White	Obese	Yes	Yes	No	No
119	Male	49	White	Obese	Yes	Yes	Yes	Yes
73	Male	49	Other	Obese	Yes	Yes	Yes	Yes
155	Female	24	Asian	Obese	No	Yes	No	No
146	Female	27	Other	Obese	No	Yes	No	No
138	Female	21	Black	Obese	No	Yes	No	No
38	Male	32	Other	Obese	Yes	No	No	No
70	Female	22	White	Obese	Yes	No	Yes	Yes
55	Female	47	Black	Obese	Yes	No	Yes	Yes
35	Male	29	White	Obese	Yes	No	Yes	Yes
59	Female	28	Black	Obese	Yes	No	No	No
44	Male	26	Black	Obese	Yes	No	No	No
61	Female	48	White	Obese	Yes	No	Yes	Yes
66	Male	47	White	Obese	Yes	No	Yes	Yes
23	Male	24	White	Obese	Yes	No	Yes	Yes
40	Female	23	Black	Obese	Yes	No	Yes	Yes
64	Male	49	Black	Obese	Yes	No	Yes	Yes
34	Female	38	Black	Obese	Yes	No	Yes	Yes
95	Female	21	Asian	Overweight	Yes	Yes	No	No
93	Female	22	Black	Overweight	Yes	Yes	Yes	Yes
75	Female	31	Black	Overweight	Yes	Yes	Yes	Yes
101	Male	34	White	Overweight	Yes	Yes	Yes	Yes
150	Female	23	Black	Overweight	Yes	Yes	No	No
148	Female	29	Other	Overweight	Yes	Yes	No	No
91	Male	46	White	Overweight	Yes	Yes	Yes	Yes
125	Male	25	Asian	Overweight	Yes	Yes	Yes	Yes
151	Female	22	White	Overweight	Yes	Yes	No	No
124	Female	26	Black	Overweight	Yes	Yes	Yes	Yes
121	Male	24	Asian	Overweight	Yes	Yes	Yes	Yes
104	Female	19	White	Overweight	Yes	Yes	Yes	Yes
106	Male	26	White	Overweight	Yes	Yes	Yes	Yes
140	Female	31	White	Overweight	Yes	Yes	No	No
135	Male	26	White	Overweight	Yes	Yes	No	No
85	Male	21	Black	Overweight	Yes	Yes	Yes	Yes
110	Male	28	White	Overweight	Yes	Yes	Yes	Yes
114	Male	30	White	Overweight	No	Yes	No	No
108	Male	25	White	Overweight	No	Yes	Yes	Yes
20	Female	26	White	Overweight	Yes	No	No	No
15	Female	47	Black	Overweight	Yes	No	No	No
10	Male	30	White	Overweight	Yes	No	No	No
43	Male	22	White	Overweight	Yes	No	No	No
67	Male	27	White	Overweight	Yes	No	No	No
16	Female	25	Black	Overweight	Yes	No	No	No
56	Female	44	Black	Overweight	Yes	No	No	No
26	Female	27	White	Overweight	Yes	No	No	No
30	Male	31	Black	Overweight	Yes	No	No	No
68	Male	45	Other	Overweight	Yes	No	Yes	Yes
2	Male	48	White	Overweight	Yes	No	No	No
50	Male	48	White	Overweight	Yes	No	No	No
24	Male	34	White	Overweight	Yes	No	No	No
6	Female	25	Other	Overweight	Yes	No	No	No
156	Male	31	White	Overweight	Yes	No	No	No
1	Male	39	Black	Overweight	Yes	No	No	No
3	Male	48	Black	Overweight	Yes	No	No	No

## Sheet: S1
Saliva
Distance	Group1	Group2	P
Bray-Curtis	Lean	Obese	0.034
Bray-Curtis	Lean	Overweight	0.506
Bray-Curtis	Obese	Overweight	0.18
Weighted Unifrac	Lean	Obese	0.039
Weighted Unifrac	Lean	Overweight	0.46
Weighted Unifrac	Obese	Overweight	0.353
Unweighted Unifrac	Lean	Obese	0.242
Unweighted Unifrac	Lean	Overweight	0.371
Unweighted Unifrac	Obese	Overweight	0.506
Fecal
Distance	Group1	Group2	P
Bray-Curtis	Overweight	Lean	0.712
Bray-Curtis	Overweight	Obese	0.64
Bray-Curtis	Lean	Obese	0.096
Weighted Unifrac	Overweight	Lean	0.434
Weighted Unifrac	Overweight	Obese	0.753
Weighted Unifrac	Lean	Obese	0.094
Unweighted Unifrac	Overweight	Lean	0.498
Unweighted Unifrac	Overweight	Obese	0.671
Unweighted Unifrac	Lean	Obese	0.13

## Sheet: S2
Saliva
Index	group1	group2	p	p.adj	p.adj.signif	test
Shannon	Lean	Overweight	0.745	0.746	ns	wilcox
Shannon	Lean	Obese	0.746	0.746	ns	wilcox
Shannon	Overweight	Obese	0.502	0.746	ns	wilcox
Simpson	Lean	Overweight	0.725	0.734	ns	wilcox
Simpson	Lean	Obese	0.734	0.734	ns	wilcox
Simpson	Overweight	Obese	0.461	0.734	ns	wilcox
Richness	Lean	Overweight	0.642	0.825	ns	wilcox
Richness	Lean	Obese	0.825	0.825	ns	wilcox
Richness	Overweight	Obese	0.585	0.825	ns	wilcox
Fecal
Index	group1	group2	p	p.adj	p.adj.signif	test
Shannon	Lean	Overweight	0.677	0.677	ns	wilcox
Shannon	Lean	Obese	0.355	0.532	ns	wilcox
Shannon	Overweight	Obese	0.275	0.532	ns	wilcox
Simpson	Lean	Overweight	0.7	0.7	ns	wilcox
Simpson	Lean	Obese	0.343	0.515	ns	wilcox
Simpson	Overweight	Obese	0.31	0.515	ns	wilcox
Richness	Lean	Overweight	0.705	0.705	ns	wilcox
Richness	Lean	Obese	0.314	0.471	ns	wilcox
Richness	Overweight	Obese	0.247	0.471	ns	wilcox

## Sheet: S3A
Salivary	Pval Overweight vs Lean	Pval Obese vs Lean	Pval Obese vs Overweight	Pval FDR Overweight vs Lean	Pval FDR Obese vs Lean	Pval FDR Obese vs Overweight	Lean Mean	Overweight Mean	Obese Mean	ID	Rank
	0.952775	0.420192	0.523831	0.952775	0.785747	0.785747	73.401	73.7254	78.1152	Actinobacteriota	Phylum
	0.409195	0.432059	0.992619	0.648089	0.648089	0.992619	268.787	284.847	285.072	Bacteroidota	Phylum
	0.561248	0.0466809	0.0322448	0.561248	0.0700213	0.0700213	13.823	13.0054	16.8392	Campylobacterota	Phylum
	0.195749	0.774212	0.203047	0.30457	0.774212	0.30457	0.0331736	0.174294	0	Cyanobacteria	Phylum
	0.224385	0.249988	0.993553	0.374982	0.374982	0.993553	0.0318635	0.199257	0.200648	Desulfobacterota	Phylum
	0.31427	0.0318146	0.298096	0.31427	0.0954437	0.31427	208.835	220.262	235.099	Firmicutes	Phylum
	0.988231	0.633567	0.694404	0.988231	0.988231	0.988231	91.6527	91.511	86.7701	Fusobacteriota	Phylum
	0.486961	0.0954828	0.384044	0.486961	0.286448	0.486961	15.1848	12.8422	9.15609	Patescibacteria	Phylum
	0.924663	0.179157	0.285847	0.924663	0.428771	0.428771	119.825	118.878	105.412	Proteobacteria	Phylum
	0.624904	0.0113693	0.0744462	0.624904	0.0341078	0.111669	6.13925	8.0865	17.0887	Spirochaetota	Phylum
	0.86048	0.98999	0.880257	0.98999	0.98999	0.98999	1.29366	1.15197	1.30444	Synergistota	Phylum
	0.768846	0.126162	0.125946	0.768846	0.189242	0.189242	0.023876	0	0.157189	Verrucomicrobiota	Phylum
	0.843442	0.630643	0.572021	0.843442	0.843442	0.843442	67.0379	66.0251	69.6665	Actinobacteria	Class
	0.912199	0.0301994	0.078151	0.912199	0.0905982	0.117227	0.259887	0.337118	1.90111	Alphaproteobacteria	Class
	0.212677	0.0680303	0.570937	0.319016	0.204091	0.570937	63.7739	70.0626	73.639	Bacilli	Class
	0.409195	0.432059	0.992619	0.648089	0.648089	0.992619	268.787	284.847	285.072	Bacteroidia	Class
	0.561248	0.0466809	0.0322448	0.561248	0.0700213	0.0700213	13.823	13.0054	16.8392	Campylobacteria	Class
	0.997906	0.35615	0.432055	0.997906	0.648083	0.648083	76.8067	76.7858	84.6449	Clostridia	Class
	0.223134	0.0947868	0.649113	0.334701	0.28436	0.649113	6.36305	7.70026	8.32482	Coriobacteriia	Class
	0.195749	0.774212	0.203047	0.30457	0.774212	0.30457	0.0331736	0.174294	0	Cyanobacteriia	Class
	0.125204	0.146971	0.993146	0.220456	0.220456	0.993146	0	0.199257	0.200648	Desulfobulbia	Class
	0.494256	0.52107	1	0.781605	0.781605	1	0.0318635	0	0	Desulfovibrionia	Class
	0.988231	0.633567	0.694404	0.988231	0.988231	0.988231	91.6527	91.511	86.7701	Fusobacteriia	Class
	0.916737	0.126749	0.223831	0.916737	0.335747	0.335747	119.565	118.541	103.511	Gammaproteobacteria	Class
	0.360912	0.0299019	0.256054	0.360912	0.0897056	0.360912	11.1438	8.42308	4.17064	Gracilibacteria	Class
	0.33328	0.133411	0.610591	0.49992	0.400232	0.610591	68.2548	73.4135	76.8152	Negativicutes	Class
	0.697973	0.36393	0.643451	0.697973	0.697973	0.697973	4.04097	4.41908	4.98545	Saccharimonadia	Class
	0.624904	0.0113693	0.0744462	0.624904	0.0341078	0.111669	6.13925	8.0865	17.0887	Spirochaetia	Class
	0.86048	0.98999	0.880257	0.98999	0.98999	0.98999	1.29366	1.15197	1.30444	Synergistia	Class
	1	0.0469427	0.0906968	1	0.136045	0.136045	0	0	0.123809	Thermoleophilia	Class
	0.768846	0.126162	0.125946	0.768846	0.189242	0.189242	0.023876	0	0.157189	Verrucomicrobiae	Class
	0.405353	0.0345748	0.250324	0.405353	0.103724	0.375487	10.329	8.0008	3.95465	Absconditabacteriales (SR1)	Order
	0.252281	0.112244	0.65812	0.378422	0.336732	0.65812	0.0781133	0.583315	0.827636	Acholeplasmatales	Order
	0.494256	0.52107	1	0.781605	0.781605	1	0.0994381	0	0	Acidaminococcales	Order
	0.508837	0.111715	0.40559	0.508837	0.335144	0.508837	23.9377	25.766	28.6579	Actinomycetales	Order
	0.494256	0.52107	1	0.781605	0.781605	1	0.0341448	0	0	Alicyclobacillales	Order
	0.232836	0.407189	0.802906	0.610784	0.610784	0.802906	248.205	270.808	264.896	Bacteroidales	Order
	0.326897	0.780298	0.3093	0.490345	0.780298	0.490345	0.62482	0.238657	0.741554	Bifidobacteriales	Order
	0.283832	0.0936284	0.563313	0.425748	0.280885	0.563313	59.6252	52.569	47.804	Burkholderiales	Order
	0.561248	0.0466809	0.0322448	0.561248	0.0700213	0.0700213	13.823	13.0054	16.8392	Campylobacterales	Order
	0.418201	0.419631	0.967978	0.629447	0.629447	0.967978	0.870516	0.592891	0.575642	Cardiobacteriales	Order
	0.494256	0.52107	1	0.781605	0.781605	1	0.0318635	0	0	Caulobacterales	Order
	0.195749	0.774212	0.203047	0.30457	0.774212	0.30457	0.0331736	0.174294	0	Chloroplast	Order
	0.673949	0.918709	0.673262	0.918709	0.918709	0.918709	5.75746	6.2134	5.63968	Clostridia UCG-014	Order
	0.17135	0.0340204	0.467106	0.257024	0.102061	0.467106	0.089926	0.466155	0.716225	Clostridia vadinBB60 group	Order
	0.223134	0.0947868	0.649113	0.334701	0.28436	0.649113	6.36305	7.70026	8.32482	Coriobacteriales	Order
	0.706899	0.869406	0.872812	0.872812	0.872812	0.872812	3.1104	3.41399	3.25178	Corynebacteriales	Order
	0.125204	0.146971	0.993146	0.220456	0.220456	0.993146	0	0.199257	0.200648	Desulfobulbales	Order
	0.494256	0.52107	1	0.781605	0.781605	1	0.0318635	0	0	Desulfovibrionales	Order
	0.197292	0.413773	0.0869807	0.295937	0.413773	0.260942	58.4857	64.914	54.1577	Enterobacterales	Order
	0.653888	0.760884	0.538593	0.760884	0.760884	0.760884	6.83438	6.42544	7.12999	Erysipelotrichales	Order
	0.0671399	0.556395	0.331582	0.20142	0.556395	0.497373	20.0649	13.4324	17.8157	Flavobacteriales	Order
	0.988231	0.633567	0.694404	0.988231	0.988231	0.988231	91.6527	91.511	86.7701	Fusobacteriales	Order
	0.783122	0.905626	0.749121	0.905626	0.905626	0.905626	0.209779	0.261368	0.18611	JGI 0000069-P22	Order
	0.773717	0.571047	0.80096	0.80096	0.80096	0.80096	46.9396	48.3767	49.9586	Lachnospirales	Order
	0.328166	0.168162	0.692789	0.492249	0.492249	0.692789	51.4414	56.0725	58.4159	Lactobacillales	Order
	0.434537	0.522821	0.935715	0.784231	0.784231	0.935715	39.3475	36.6065	36.961	Micrococcales	Order
	0.261089	0.0375897	0.374749	0.374749	0.112769	0.374749	0.239332	0.595915	0.948988	Mycoplasmatales	Order
	0.608081	0.517821	0.888098	0.888098	0.888098	0.888098	0.806349	0.258279	0.0696123	Oscillospirales	Order
	0.180519	0.869947	0.227787	0.34168	0.869947	0.34168	1.29458	0.775883	1.36178	Peptococcales	Order
	0.698881	0.141866	0.120789	0.698881	0.212798	0.212798	21.9188	20.6954	26.899	Peptostreptococcales-Tissierellales	Order
	0.803056	0.442722	0.395684	0.803056	0.664083	0.664083	0.58405	0.465346	0.973943	Pseudomonadales	Order
	0.0671952	0.987575	0.139854	0.201586	0.987575	0.209781	0.819094	1.93278	0.809104	RF39	Order
	0.923512	0.0374347	0.0647937	0.923512	0.0971905	0.0971905	0.0482624	0	1.17786	Rhizobiales	Order
	1	0.0469427	0.0906968	1	0.136045	0.136045	0	0	0.149838	Rhodospirillales	Order
	0.466721	0.679905	0.817848	0.817848	0.817848	0.817848	0.179761	0.337118	0.274694	Rickettsiales	Order
	0.697973	0.36393	0.643451	0.697973	0.697973	0.697973	4.04097	4.41908	4.98545	Saccharimonadales	Order
	1	0.0469427	0.0906968	1	0.136045	0.136045	0	0	0.123809	Solirubrobacterales	Order
	0.895612	0.0120271	0.0411236	0.895612	0.0360814	0.0616853	0.517822	0.606413	2.36025	Sphingobacteriales	Order
	1	0.0469427	0.0906968	1	0.136045	0.136045	0	0	0.183832	Sphingomonadales	Order
	0.624904	0.0113693	0.0744462	0.624904	0.0341078	0.111669	6.13925	8.0865	17.0887	Spirochaetales	Order
	0.826694	0.0554828	0.144378	0.826694	0.166448	0.216567	4.32746	4.45266	5.50739	Staphylococcales	Order
	0.86048	0.98999	0.880257	0.98999	0.98999	0.98999	1.29366	1.15197	1.30444	Synergistales	Order
	0.326366	0.130804	0.612267	0.489549	0.392412	0.612267	68.1554	73.4135	76.8152	Veillonellales-Selenomonadales	Order
	0.768846	0.126162	0.125946	0.768846	0.189242	0.189242	0.023876	0	0.157189	Verrucomicrobiales	Order
	0.714751	0.812298	0.928543	0.928543	0.928543	0.928543	0.112648	0.0504632	0.0696123	[Eubacterium] coprostanoligenes group	Family
	1	0.0469427	0.0906968	1	0.136045	0.136045	0	0	0.123809	67-14	Family
	0.252281	0.112244	0.65812	0.378422	0.336732	0.65812	0.0781133	0.583315	0.827636	Acholeplasmataceae	Family
	0.494256	0.52107	1	0.781605	0.781605	1	0.0994381	0	0	Acidaminococcaceae	Family
	0.508837	0.111715	0.40559	0.508837	0.335144	0.508837	23.9377	25.766	28.6579	Actinomycetaceae	Family
	0.740569	0.271525	0.232054	0.740569	0.407288	0.407288	0.563418	0.43686	1.01273	Aerococcaceae	Family
	0.768846	0.126162	0.125946	0.768846	0.189242	0.189242	0.023876	0	0.157189	Akkermansiaceae	Family
	1	0.0469427	0.0906968	1	0.136045	0.136045	0	0	0.241992	Alcaligenaceae	Family
	0.494256	0.52107	1	0.781605	0.781605	1	0.0341448	0	0	Alicyclobacillaceae	Family
	0.867552	0.286541	0.299758	0.867552	0.449637	0.449637	9.48243	9.21851	11.2856	Anaerovoracaceae	Family
	0.162736	0.0853428	0.72276	0.244104	0.244104	0.72276	6.21068	7.65563	8.11409	Atopobiaceae	Family
	0.762548	0.804202	0.975828	0.975828	0.975828	0.975828	0.591301	0.393197	0.418133	Bacteroidaceae	Family
	1	0.00601285	0.0189671	1	0.0180386	0.0284507	0	0	0.210092	Bacteroidales Incertae Sedis	Family
	0.494256	0.52107	1	0.781605	0.781605	1	0.0521497	0	0	Barnesiellaceae	Family
	0.326897	0.780298	0.3093	0.490345	0.780298	0.490345	0.62482	0.238657	0.741554	Bifidobacteriaceae	Family
	0.233943	0.207775	0.902863	0.350915	0.350915	0.902863	4.51223	3.53759	3.41267	Burkholderiaceae	Family
	0.532024	0.0468252	0.0297138	0.532024	0.0702378	0.0702378	13.823	12.9429	16.8392	Campylobacteraceae	Family
	0.418201	0.419631	0.967978	0.629447	0.629447	0.967978	0.870516	0.592891	0.575642	Cardiobacteriaceae	Family
	0.870303	0.344996	0.501212	0.870303	0.751818	0.751818	7.80172	7.96758	8.82657	Carnobacteriaceae	Family
	0.494256	0.52107	1	0.781605	0.781605	1	0.0318635	0	0	Caulobacteraceae	Family
	0.910901	0.238838	0.361568	0.910901	0.542352	0.542352	0.420585	0.464033	0.909931	Comamonadaceae	Family
	0.706899	0.869406	0.872812	0.872812	0.872812	0.872812	3.1104	3.41399	3.25178	Corynebacteriaceae	Family
	1	0.00581148	0.0184817	1	0.0174344	0.0277226	0	0	0.326648	Defluviitaleaceae	Family
	0.125204	0.146971	0.993146	0.220456	0.220456	0.993146	0	0.199257	0.200648	Desulfobulbaceae	Family
	0.494256	0.52107	1	0.781605	0.781605	1	0.0318635	0	0	Desulfovibrionaceae	Family
	0.494893	0.728265	0.402285	0.728265	0.728265	0.728265	0.152367	0.0446314	0.210731	Eggerthellaceae	Family
	0.707467	0.0186426	0.0218868	0.707467	0.0328303	0.0328303	0.392711	0.194118	1.74171	Enterobacteriaceae	Family
	0.966668	0.211393	0.273566	0.966668	0.410349	0.410349	0.181418	0.172057	0.481144	Erysipelatoclostridiaceae	Family
	0.618623	0.996161	0.694666	0.996161	0.996161	0.996161	6.65296	6.25339	6.64885	Erysipelotrichaceae	Family
	0.759253	0.168129	0.352458	0.759253	0.504386	0.528687	2.95096	3.21469	4.22172	Family XI	Family
	0.0513626	0.715244	0.209656	0.154088	0.715244	0.314484	12.9401	7.5722	11.8815	Flavobacteriaceae	Family
	0.85284	0.276338	0.4366	0.85284	0.654899	0.654899	46.2868	47.4693	53.7069	Fusobacteriaceae	Family
	0.956179	0.244409	0.344368	0.956179	0.516552	0.516552	4.32746	4.35627	4.98042	Gemellaceae	Family
	0.0754668	1	0.155343	0.2264	1	0.233015	0	0.062558	0	Helicobacteraceae	Family
	0.773041	0.612246	0.84095	0.84095	0.84095	0.84095	46.9396	48.3767	49.632	Lachnospiraceae	Family
	0.346891	0.714124	0.289795	0.520336	0.714124	0.520336	0.0843067	0	0.119205	Lactobacillaceae	Family
	0.895612	0.0120271	0.0411236	0.895612	0.0360814	0.0616853	0.517822	0.606413	2.36025	Lentimicrobiaceae	Family
	0.806436	0.0350636	0.10842	0.806436	0.105191	0.16263	45.3659	44.0416	33.0632	Leptotrichiaceae	Family
	0.623563	0.523396	0.880005	0.880005	0.880005	0.880005	0.133086	0.0370579	0	Marinifilaceae	Family
	1	0.0469427	0.0906968	1	0.136045	0.136045	0	0	0.132367	Microbacteriaceae	Family
	0.42593	0.49932	0.951114	0.748981	0.748981	0.951114	39.3475	36.5597	36.8287	Micrococcaceae	Family
	0.466721	0.679905	0.817848	0.817848	0.817848	0.817848	0.179761	0.337118	0.274694	Mitochondria	Family
	0.972863	0.744072	0.802598	0.972863	0.972863	0.972863	0.478795	0.465346	0.341237	Moraxellaceae	Family
	0.366936	0.521544	0.860448	0.782316	0.782316	0.860448	0.203702	0	0.0497128	Muribaculaceae	Family
	0.261089	0.0375897	0.374749	0.374749	0.112769	0.374749	0.239332	0.595915	0.948988	Mycoplasmataceae	Family
	0.313014	0.0780691	0.48235	0.469521	0.234207	0.48235	54.5626	48.5165	43.2394	Neisseriaceae	Family
	0.494256	0.52107	1	0.781605	0.781605	1	0.258062	0	0	Oscillospiraceae	Family
	0.957362	0.133836	0.187985	0.957362	0.281977	0.281977	0.675115	0.654931	1.2823	Paludibacteraceae	Family
	0.179467	0.283135	0.0493574	0.2692	0.283135	0.148072	58.093	64.7708	52.416	Pasteurellaceae	Family
	0.180519	0.869947	0.227787	0.34168	0.869947	0.34168	1.29458	0.775883	1.36178	Peptococcaceae	Family
	0.415056	0.234258	0.0988848	0.415056	0.351387	0.296654	9.48538	8.26222	11.3917	Peptostreptococcaceae	Family
	0.680362	0.909963	0.816307	0.909963	0.909963	0.909963	21.8302	23.1777	22.2241	Porphyromonadaceae	Family
	0.188325	0.378417	0.761029	0.564976	0.567626	0.761029	220.68	243.603	236.984	Prevotellaceae	Family
	0.648184	0.0341979	0.0311891	0.648184	0.0512969	0.0512969	0.105255	0	0.632706	Pseudomonadaceae	Family
	0.885281	0.0352442	0.0567941	0.885281	0.0851912	0.0851912	0.0482624	0	0.809053	Rhizobiaceae	Family
	0.490805	0.938712	0.628374	0.938712	0.938712	0.938712	1.23956	0.793998	1.18666	Rikenellaceae	Family
	0.698749	0.428486	0.715358	0.715358	0.715358	0.715358	0.38349	0.207816	0	Ruminococcaceae	Family
	0.73491	0.545391	0.807325	0.807325	0.807325	0.807325	3.3386	3.60815	3.85185	Saccharimonadaceae	Family
	0.590808	0.940902	0.714688	0.940902	0.940902	0.940902	10.099	11.2566	10.2689	Selenomonadaceae	Family
	1	0.0469427	0.0906968	1	0.136045	0.136045	0	0	0.183832	Sphingomonadaceae	Family
	0.624904	0.0113693	0.0744462	0.624904	0.0341078	0.111669	6.13925	8.0865	17.0887	Spirochaetaceae	Family
	0.589194	0.00671571	0.0572194	0.589194	0.0201471	0.085829	0	0.0963855	0.526967	Staphylococcaceae	Family
	0.255098	0.212527	0.878474	0.382648	0.382648	0.878474	42.9702	47.6681	48.4574	Streptococcaceae	Family
	0.494256	0.52107	1	0.781605	0.781605	1	0.129737	0	0	Sutterellaceae	Family
	0.86048	0.98999	0.880257	0.98999	0.98999	0.98999	1.29366	1.15197	1.30444	Synergistaceae	Family
	0.577028	0.919472	0.719804	0.919472	0.919472	0.919472	2.6358	2.14781	2.54165	Tannerellaceae	Family
	0.494256	0.52107	1	0.781605	0.781605	1	0.0521497	0	0	UCG-010	Family
	0.354369	0.0739779	0.429411	0.429411	0.221934	0.429411	58.0564	62.157	66.5464	Veillonellaceae	Family
	0.28821	0.311758	0.990242	0.467638	0.467638	0.990242	7.12479	5.86024	5.84203	Weeksellaceae	Family
	1	0.0469427	0.0906968	1	0.136045	0.136045	0	0	0.36881	Xanthobacteraceae	Family
	0.9248	0.239877	0.28328	0.9248	0.42492	0.42492	1.10806	1.0631	1.70716	[Eubacterium] brachy group	Genus
	0.494256	0.52107	1	0.781605	0.781605	1	0.134984	0	0	[Eubacterium] eligens group	Genus
	0.90094	0.129162	0.165216	0.90094	0.247824	0.247824	5.57739	5.4883	6.74267	[Eubacterium] nodatum group	Genus
	0.22506	0.0184742	0.289248	0.289248	0.0554226	0.289248	0.0758023	0.315757	0.578641	[Eubacterium] saphenum group	Genus
	0.259164	0.634746	0.193982	0.388746	0.634746	0.388746	0.860702	0.410262	1.06209	[Eubacterium] yurii group	Genus
	0.740569	0.271525	0.232054	0.740569	0.407288	0.407288	0.563418	0.43686	1.01273	Abiotrophia	Genus
	0.252281	0.112244	0.65812	0.378422	0.336732	0.65812	0.0781133	0.583315	0.827636	Acholeplasma	Genus
	1	0.0469427	0.0906968	1	0.136045	0.136045	0	0	0.241992	Achromobacter	Genus
	1	0.0469427	0.0906968	1	0.136045	0.136045	0	0	0.217548	Acinetobacter	Genus
	0.791357	0.285594	0.485448	0.791357	0.728171	0.728171	7.5477	7.14011	5.78899	Actinobacillus	Genus
	0.37847	0.0894938	0.453567	0.453567	0.268481	0.453567	22.6836	24.965	27.4009	Actinomyces	Genus
	0.574887	0.973859	0.635044	0.952566	0.973859	0.952566	12.4207	13.6938	12.3415	Aggregatibacter	Genus
	0.768846	0.126162	0.125946	0.768846	0.189242	0.189242	0.023876	0	0.157189	Akkermansia	Genus
	0.98808	0.535942	0.591066	0.98808	0.886599	0.886599	0.104802	0.107174	0	Alistipes	Genus
	0.979916	0.0960075	0.162654	0.979916	0.243981	0.243981	48.2372	48.0921	37.9295	Alloprevotella	Genus
	0.296817	0.695578	0.616244	0.695578	0.695578	0.695578	0.176075	0	0.10592	Alloscardovia	Genus
	0.137627	0.385117	0.651521	0.412882	0.577676	0.651521	1.70749	0.760279	1.11981	Alysiella	Genus
	0.261471	0.0771894	0.538105	0.392207	0.231568	0.538105	0.661698	0.269346	0	Amnipila	Genus
	0.536373	0.00553137	0.00461553	0.536373	0.00829706	0.00829706	0.346592	0.0543321	1.77608	Anaeroglobus	Genus
	0.494256	0.52107	1	0.781605	0.781605	1	0.0668844	0	0	Aquabacterium	Genus
	0.494256	0.52107	1	0.781605	0.781605	1	0.138675	0	0	Arcanobacterium	Genus
	0.164228	0.124558	0.842772	0.246341	0.246341	0.842772	6.21068	7.65563	7.9128	Atopobium	Genus
	1	0.0469427	0.0906968	1	0.136045	0.136045	0	0	0.174098	Aureimonas	Genus
	0.762548	0.804202	0.975828	0.975828	0.975828	0.975828	0.591301	0.393197	0.418133	Bacteroides	Genus
	0.28821	0.311758	0.990242	0.467638	0.467638	0.990242	7.12479	5.86024	5.84203	Bergeyella	Genus
	0.473224	0.637727	0.332434	0.637727	0.637727	0.637727	0.0981734	0.238657	0	Bifidobacterium	Genus
	0.494256	0.52107	1	0.781605	0.781605	1	0.0318635	0	0	Bilophila	Genus
	1	0.0469427	0.0906968	1	0.136045	0.136045	0	0	0.211435	Blautia	Genus
	0.549921	0.382366	0.224669	0.549921	0.549921	0.549921	0.0859309	0	0.219864	Brachymonas	Genus
	1	0.0469427	0.0906968	1	0.136045	0.136045	0	0	0.36881	Bradyrhizobium	Genus
	0.494256	0.52107	1	0.781605	0.781605	1	0.0318635	0	0	Brevundimonas	Genus
	0.915321	0.823994	0.917114	0.917114	0.917114	0.917114	0.296164	0.320598	0.350622	Bulleidia	Genus
	0.795744	0.531993	0.745439	0.795744	0.795744	0.795744	0.0605893	0.0370579	0	Butyricimonas	Genus
	0.843105	0.443339	0.621548	0.843105	0.843105	0.843105	2.86672	2.72233	2.2699	Butyrivibrio	Genus
	0.532024	0.0468252	0.0297138	0.532024	0.0702378	0.0702378	13.823	12.9429	16.8392	Campylobacter	Genus
	0.566836	0.283416	0.17311	0.566836	0.425124	0.425124	0.319772	0.18859	0.582213	Candidatus Saccharimonas	Genus
	0.494256	0.52107	1	0.781605	0.781605	1	0.0266555	0	0	Candidatus Soleaferrea	Genus
	0.0451489	0.611752	0.238206	0.135447	0.611752	0.35731	12.9256	7.53345	11.4869	Capnocytophaga	Genus
	0.418201	0.419631	0.967978	0.629447	0.629447	0.967978	0.870516	0.592891	0.575642	Cardiobacterium	Genus
	0.494256	0.52107	1	0.781605	0.781605	1	0.0521497	0	0	Catenibacterium	Genus
	0.357664	0.0443699	0.322071	0.357664	0.13311	0.357664	4.9477	5.77647	6.89708	Catonella	Genus
	0.367607	0.171079	0.653727	0.55141	0.513238	0.653727	1.05275	1.71627	2.13027	Centipeda	Genus
	0.494256	0.52107	1	0.781605	0.781605	1	0.0468061	0	0	Colidextribacter	Genus
	0.494412	0.16947	0.530692	0.530692	0.50841	0.530692	0.267769	0.464033	0.690067	Comamonas	Genus
	0.565807	0.243762	0.592638	0.592638	0.592638	0.592638	2.0068	1.53149	0.975559	Conchiformibius	Genus
	0.0325059	0.209785	0.511128	0.0975177	0.314678	0.511128	0.187532	0.689958	0.498591	Conservatibacter	Genus
	0.494256	0.52107	1	0.781605	0.781605	1	0.0521497	0	0	Coprobacter	Genus
	0.706899	0.869406	0.872812	0.872812	0.872812	0.872812	3.1104	3.41399	3.25178	Corynebacterium	Genus
	1	0.0469427	0.0906968	1	0.136045	0.136045	0	0	0.132367	Cryobacterium	Genus
	0.483533	0.869791	0.674812	0.869791	0.869791	0.869791	0.152367	0.0446314	0.12555	Cryptobacterium	Genus
	1	0.00581148	0.0184817	1	0.0174344	0.0277226	0	0	0.326648	Defluviitaleaceae UCG-011	Genus
	0.125204	0.146971	0.993146	0.220456	0.220456	0.993146	0	0.199257	0.200648	Desulfobulbus	Genus
	0.561401	0.00194787	0.0269533	0.561401	0.00584362	0.0404299	1.6062	1.96503	3.70564	Dialister	Genus
	0.840128	0.122164	0.247681	0.840128	0.366491	0.371521	0.129268	0.172057	0.481144	Eggerthia	Genus
	0.114379	0.998541	0.20674	0.310109	0.998541	0.310109	6.65539	4.36558	6.6582	Eikenella	Genus
	0.690279	0.0667936	0.0616244	0.690279	0.10019	0.10019	0.023876	0	0.142067	Erysipelotrichaceae UCG-006	Genus
	0.707467	0.0186426	0.0218868	0.707467	0.0328303	0.0328303	0.392711	0.194118	1.74171	Escherichia-Shigella	Genus
	0.957362	0.133836	0.187985	0.957362	0.281977	0.281977	0.675115	0.654931	1.2823	F0058	Genus
	0.741019	0.737494	0.584137	0.741019	0.741019	0.741019	0.555401	0.449433	0.669897	F0332	Genus
	0.909355	0.433222	0.565272	0.909355	0.847907	0.847907	0.240557	0.207816	0	Faecalibacterium	Genus
	0.37197	0.170747	0.648349	0.557956	0.512241	0.648349	0.417797	0.215805	0.0864958	Family XIII UCG-001	Genus
	0.377269	0.447298	0.953007	0.670948	0.670948	0.953007	0.334042	0.1045	0.123689	Faucicola	Genus
	0.422902	0.11935	0.489504	0.489504	0.358051	0.489504	0.855699	1.35746	1.90043	Filifactor	Genus
	1	0.0469427	0.0906968	1	0.136045	0.136045	0	0	0.34135	Flavobacterium	Genus
	0.86048	0.98999	0.880257	0.98999	0.98999	0.98999	1.29366	1.15197	1.30444	Fretibacterium	Genus
	0.85284	0.276338	0.4366	0.85284	0.654899	0.654899	46.2868	47.4693	53.7069	Fusobacterium	Genus
	0.494256	0.52107	1	0.781605	0.781605	1	0.0706785	0	0	Gardnerella	Genus
	0.956179	0.244409	0.344368	0.956179	0.516552	0.516552	4.32746	4.35627	4.98042	Gemella	Genus
	0.846929	0.330333	0.500455	0.846929	0.750683	0.750683	7.77182	7.96758	8.82657	Granulicatella	Genus
	0.20319	0.212146	0.0398455	0.212146	0.212146	0.119536	37.7122	41.9649	33.2705	Haemophilus	Genus
	0.494256	0.52107	1	0.781605	0.781605	1	0.0521497	0	0	Holdemanella	Genus
	0.545183	0.0342121	0.0233298	0.545183	0.0513182	0.0513182	0.0713123	0	0.34068	Howardella	Genus
	0.141741	0.141261	0.937346	0.212611	0.212611	0.937346	1.8138	0.91591	0.856005	Johnsonella	Genus
	0.664513	0.593923	0.91463	0.91463	0.91463	0.91463	2.7735	3.09755	3.19806	Kingella	Genus
	0.958859	0.103449	0.154064	0.958859	0.231096	0.231096	10.9007	10.9716	8.49936	Lachnoanaerobaculum	Genus
	0.494256	0.52107	1	0.781605	0.781605	1	0.139638	0	0	Lachnospiraceae NK4A136 group	Genus
	0.470043	0.50134	0.253013	0.50134	0.50134	0.50134	0.0598594	0	0.119205	Lactobacillus	Genus
	0.233943	0.207775	0.902863	0.350915	0.350915	0.902863	4.51223	3.53759	3.41267	Lautropia	Genus
	0.895612	0.0120271	0.0411236	0.895612	0.0360814	0.0616853	0.517822	0.606413	2.36025	Lentimicrobium	Genus
	0.707466	0.024692	0.10439	0.707466	0.0740761	0.156585	44.7045	42.6679	31.5163	Leptotrichia	Genus
	0.494256	0.52107	1	0.781605	0.781605	1	0.0244473	0	0	Limosilactobacillus	Genus
	0.0755106	0.110398	0.948853	0.165597	0.165597	0.948853	6.99255	8.5962	8.52424	Megasphaera	Genus
	0.537008	0.939825	0.578333	0.8675	0.939825	0.8675	0.559997	0.351515	0.587127	Mobiluncus	Genus
	0.534857	0.484744	0.921216	0.802286	0.802286	0.921216	1.58151	1.8662	1.9231	Mogibacterium	Genus
	0.459652	0.641661	0.326011	0.641661	0.641661	0.641661	0.144753	0.360846	0	Moraxella	Genus
	0.261089	0.0375897	0.374749	0.374749	0.112769	0.374749	0.239332	0.595915	0.948988	Mycoplasma	Genus
	0.352304	0.67922	0.275753	0.528456	0.67922	0.528456	0.0959994	0.299106	0	Necropsobacter	Genus
	0.51214	0.0304195	0.182307	0.51214	0.0912585	0.27346	40.0025	37.3597	30.5806	Neisseria	Genus
	0.494256	0.52107	1	0.781605	0.781605	1	0.0468061	0	0	NK4A214 group	Genus
	0.194542	0.0268873	0.386338	0.291813	0.0806618	0.386338	0.160436	0.8237	1.37817	Oceanivirga	Genus
	0.494256	0.52107	1	0.781605	0.781605	1	0.0264951	0	0	Ochrobactrum	Genus
	0.494256	0.52107	1	0.781605	0.781605	1	0.0724968	0	0	Odoribacter	Genus
	1	0.0469427	0.0906968	1	0.136045	0.136045	0	0	0.201288	Olsenella	Genus
	0.801099	0.686447	0.887055	0.887055	0.887055	0.887055	19.3643	19.9538	20.3711	Oribacterium	Genus
	0.494256	0.52107	1	0.781605	0.781605	1	0.0468061	0	0	Parabacteroides	Genus
	0.494256	0.52107	1	0.781605	0.781605	1	0.129737	0	0	Parasutterella	Genus
	0.758341	0.196162	0.39227	0.758341	0.588405	0.588405	2.95096	3.21469	4.13723	Parvimonas	Genus
	0.560324	0.638192	0.388877	0.638192	0.638192	0.638192	0.34879	0.22006	0.459492	Peptoanaerobacter	Genus
	0.180519	0.869947	0.227787	0.34168	0.869947	0.34168	1.29458	0.775883	1.36178	Peptococcus	Genus
	0.168057	0.533006	0.105055	0.252086	0.533006	0.252086	7.42019	6.27445	7.96967	Peptostreptococcus	Genus
	0.494256	0.52107	1	0.781605	0.781605	1	0.0994381	0	0	Phascolarctobacterium	Genus
	1	0.00601285	0.0189671	1	0.0180386	0.0284507	0	0	0.210092	Phocaeicola	Genus
	0.930366	0.022991	0.0449579	0.930366	0.0674369	0.0674369	0.0217673	0	0.634955	Phyllobacterium	Genus
	0.680362	0.909963	0.816307	0.909963	0.909963	0.909963	21.8302	23.1777	22.2241	Porphyromonas	Genus
	0.471644	0.103017	0.412735	0.471644	0.30905	0.471644	70.4417	74.8603	81.1762	Prevotella	Genus
	0.0700842	0.153438	0.811535	0.210252	0.230157	0.811535	101.312	119.921	116.876	Prevotella_7	Genus
	0.494546	0.33649	0.784842	0.741819	0.741819	0.784842	0.438322	0.232815	0.129819	Prevotella_9	Genus
	0.648184	0.0341979	0.0311891	0.648184	0.0512969	0.0512969	0.105255	0	0.632706	Pseudomonas	Genus
	0.450787	0.934516	0.502546	0.753818	0.934516	0.753818	1.13475	0.686824	1.18666	Rikenellaceae RC9 gut group	Genus
	0.0693294	0.351398	0.504309	0.207988	0.504309	0.504309	0.097785	0.607463	0.374293	Rodentibacter	Genus
	0.43155	0.505154	0.951047	0.75773	0.75773	0.951047	39.3099	36.5597	36.8287	Rothia	Genus
	0.494256	0.52107	1	0.781605	0.781605	1	0.0318635	0	0	Ruminococcus	Genus
	0.285513	0.203303	0.0552809	0.285513	0.285513	0.165843	0.279893	0	0.635634	Scardovia	Genus
	0.931414	0.819211	0.792949	0.931414	0.931414	0.931414	8.24821	8.38312	7.86647	Selenomonas	Genus
	0.41376	0.00659184	0.0906813	0.41376	0.0197755	0.136022	0.103338	0.34055	0.96127	Shuttleworthia	Genus
	0.983162	0.176651	0.257729	0.983162	0.386594	0.386594	1.41694	1.40188	0.383777	Simonsiella	Genus
	1	0.0469427	0.0906968	1	0.136045	0.136045	0	0	0.0851813	Slackia	Genus
	0.494256	0.52107	1	0.781605	0.781605	1	0.0704462	0	0	Sneathia	Genus
	0.63397	0.872775	0.807565	0.872775	0.872775	0.872775	6.28077	5.93279	6.15616	Solobacterium	Genus
	1	0.0469427	0.0906968	1	0.136045	0.136045	0	0	0.183832	Sphingomonas	Genus
	0.589194	0.00671571	0.0572194	0.589194	0.0201471	0.085829	0	0.0963855	0.526967	Staphylococcus	Genus
	0.513211	0.0505514	0.248966	0.513211	0.151654	0.37345	5.36098	6.00279	7.42756	Stomatobaculum	Genus
	0.697049	0.424578	0.324038	0.697049	0.636867	0.636867	0.430496	0.550067	0.168806	Streptobacillus	Genus
	0.255098	0.212527	0.878474	0.382648	0.382648	0.878474	42.9702	47.6681	48.4574	Streptococcus	Genus
	0.494256	0.52107	1	0.781605	0.781605	1	0.0844144	0	0	Subdoligranulum	Genus
	0.615438	0.959612	0.720868	0.959612	0.959612	0.959612	2.58899	2.14781	2.54165	Tannerella	Genus
	0.56685	0.867578	0.752751	0.867578	0.867578	0.867578	2.95265	3.32204	3.06712	TM7x	Genus
	0.624904	0.0113693	0.0744462	0.624904	0.0341078	0.111669	6.13925	8.0865	17.0887	Treponema	Genus
	0.494256	0.52107	1	0.781605	0.781605	1	0.0341448	0	0	Tumebacillus	Genus
	0.494256	0.52107	1	0.781605	0.781605	1	0.100403	0	0	UCG-002	Genus
	0.494256	0.52107	1	0.781605	0.781605	1	0.064047	0	0	UCG-003	Genus
	0.502109	0.374555	0.825862	0.753164	0.753164	0.825862	49.1111	51.5414	52.5404	Veillonella	Genus
	1	0.0469427	0.0906968	1	0.136045	0.136045	0	0	0.0844836	W5053	Genus
	0.0754668	1	0.155343	0.2264	1	0.233015	0	0.062558	0	Wolinella	Genus
	0.9248	0.239877	0.28328	0.9248	0.42492	0.42492	1.10806	1.0631	1.70716	[Eubacterium] brachy group_brachy	Species
	0.494256	0.52107	1	0.781605	0.781605	1	0.0318635	0	0	[Eubacterium] eligens group_eligens	Species
	0.494256	0.52107	1	0.781605	0.781605	1	0.10917	0	0	[Eubacterium] nodatum group_infirmum	Species
	0.0199249	0.421294	0.231493	0.0597748	0.421294	0.347239	0	0.316818	0.114888	[Eubacterium] nodatum group_nodatum	Species
	0.656395	0.105331	0.0846811	0.656395	0.157996	0.157996	5.46822	5.17148	6.62778	[Eubacterium] nodatum group_sulci	Species
	0.22506	0.0184742	0.289248	0.289248	0.0554226	0.289248	0.0758023	0.315757	0.578641	[Eubacterium] saphenum group_saphenum	Species
	0.331503	0.361883	1	0.542824	0.542824	1	0.0637288	0	0	[Eubacterium] yurii group_yurii	Species
	0.805016	0.237537	0.230919	0.805016	0.356305	0.356305	0.530974	0.43686	1.01273	Abiotrophia_defectiva	Species
	1	0.0469427	0.0906968	1	0.136045	0.136045	0	0	0.132367	Acinetobacter_johnsonii	Species
	1	0.0469427	0.0906968	1	0.136045	0.136045	0	0	0.0851813	Acinetobacter_lwoffii	Species
	0.950885	0.561764	0.588191	0.950885	0.882287	0.882287	4.47973	4.54426	3.83146	Actinobacillus_porcinus	Species
	0.749224	0.580024	0.469354	0.749224	0.749224	0.749224	0.0401156	0.0618532	0	Actinomyces_bouchesdurhonensis	Species
	0.903857	0.988109	0.933403	0.988109	0.988109	0.988109	1.68026	1.74722	1.68906	Actinomyces_graevenitzii	Species
	0.0925451	0.158029	0.883763	0.237043	0.237043	0.883763	1.18704	2.44749	2.31115	Actinomyces_naeslundii	Species
	0.930003	0.421138	0.53965	0.930003	0.809476	0.809476	6.75571	6.79684	7.15776	Actinomyces_odontolyticus	Species
	0.792926	0.440109	0.387878	0.792926	0.660163	0.660163	8.35027	8.03015	9.35491	Actinomyces_pacaensis	Species
	0.329335	0.359728	1	0.539593	0.539593	1	0.222747	0	0	Aggregatibacter_actinomycetemcomitans	Species
	0.705874	0.0276677	0.113216	0.705874	0.083003	0.169823	2.70559	2.34053	0.402733	Aggregatibacter_aphrophilus	Species
	0.522082	0.805232	0.763305	0.805232	0.805232	0.805232	6.28153	6.85526	6.51674	Aggregatibacter_segnis	Species
	0.768846	0.126162	0.125946	0.768846	0.189242	0.189242	0.023876	0	0.157189	Akkermansia_muciniphila	Species
	0.0754668	1	0.155343	0.2264	1	0.233015	0	0.0428949	0	Alistipes_finegoldii	Species
	0.796651	0.532052	0.744789	0.796651	0.796651	0.796651	0.104802	0.0642786	0	Alistipes_putredinis	Species
	0.120164	0.536711	0.0792381	0.180246	0.536711	0.180246	5.63238	8.11012	4.58959	Alloprevotella_rava	Species
	0.720364	0.772011	0.968655	0.968655	0.968655	0.968655	7.51217	8.41629	8.29174	Alloprevotella_tannerae	Species
	0.296817	0.695578	0.616244	0.695578	0.695578	0.695578	0.176075	0	0.10592	Alloscardovia_omnicolens	Species
	0.469105	0.0649114	0.0331466	0.469105	0.0973672	0.0973672	0.346592	0.0543321	1.14769	Anaeroglobus_geminatus	Species
	0.494256	0.52107	1	0.781605	0.781605	1	0.138675	0	0	Arcanobacterium_haemolyticum	Species
	0.961091	0.894134	0.940951	0.961091	0.961091	0.961091	5.31172	5.2787	5.21576	Atopobium_parvulum	Species
	0.55019	1.33272e-07	2.94054e-05	0.55019	3.99817e-07	4.4108e-05	0	0.143264	1.47086	Atopobium_rimae	Species
	1	0.0469427	0.0906968	1	0.136045	0.136045	0	0	0.174098	Aureimonas_altamirensis	Species
	0.428781	0.457562	1	0.686343	0.686343	1	0.145624	0	0	Bacteroides_coprocola	Species
	0.494256	0.52107	1	0.781605	0.781605	1	0.056249	0	0	Bacteroides_dorei	Species
	0.0754668	1	0.155343	0.2264	1	0.233015	0	0.123551	0	Bacteroides_intestinalis	Species
	0.494256	0.52107	1	0.781605	0.781605	1	0.0984408	0	0	Bacteroides_ovatus	Species
	0.494256	0.52107	1	0.781605	0.781605	1	0.0770266	0	0	Bacteroides_thetaiotaomicron	Species
	1	0.0469427	0.0906968	1	0.136045	0.136045	0	0	0.145249	Bacteroides_uniformis	Species
	0.674332	0.920592	0.675036	0.920592	0.920592	0.920592	0.172001	0.269646	0.147334	Bacteroides_vulgatus	Species
	0.494256	0.52107	1	0.781605	0.781605	1	0.087019	0	0	Bergeyella_cardium	Species
	0.473224	0.637727	0.332434	0.637727	0.637727	0.637727	0.0981734	0.238657	0	Bifidobacterium_breve	Species
	0.494256	0.52107	1	0.781605	0.781605	1	0.0318635	0	0	Bilophila_wadsworthia	Species
	1	0.0469427	0.0906968	1	0.136045	0.136045	0	0	0.211435	Blautia_massiliensis	Species
	1	0.0469427	0.0906968	1	0.136045	0.136045	0	0	0.36881	Bradyrhizobium_elkanii	Species
	0.494256	0.52107	1	0.781605	0.781605	1	0.0318635	0	0	Brevundimonas_vesicularis	Species
	0.915321	0.823994	0.917114	0.917114	0.917114	0.917114	0.296164	0.320598	0.350622	Bulleidia_extructa	Species
	0.694714	0.703731	0.525553	0.703731	0.703731	0.703731	7.86204	7.60648	8.12586	Campylobacter_concisus	Species
	1	0.0469427	0.0906968	1	0.136045	0.136045	0	0	0.288652	Campylobacter_curvus	Species
	1	0.0469427	0.0906968	1	0.136045	0.136045	0	0	0.312079	Campylobacter_fetus	Species
	0.907546	0.0224457	0.0418563	0.907546	0.0627844	0.0627844	0.34857	0.312247	1.12169	Campylobacter_gracilis	Species
	0.0754668	1	0.155343	0.2264	1	0.233015	0	0.0814708	0	Campylobacter_mucosalis-like	Species
	0.517496	0.373068	0.204952	0.517496	0.517496	0.517496	0.145145	0	0.358221	Campylobacter_rectus	Species
	0.825108	0.381935	0.358955	0.825108	0.572903	0.572903	3.29604	3.12524	4.01763	Campylobacter_showae	Species
	5.37353e-05	0.815528	0.000554459	0.000161206	0.815528	0.000831689	3.31881	0.882342	3.46126	Capnocytophaga_gingivalis	Species
	0.986295	0.849707	0.861484	0.986295	0.986295	0.986295	1.49586	1.48563	1.61617	Capnocytophaga_granulosa	Species
	0.494256	0.52107	1	0.781605	0.781605	1	0.0171505	0	0	Capnocytophaga_haemolytica	Species
	0.474363	0.444416	0.936689	0.711544	0.711544	0.936689	3.15692	2.60747	2.531	Capnocytophaga_leadbetteri	Species
	0.530934	0.153783	0.0887015	0.530934	0.230674	0.230674	0.541767	0.254212	1.24272	Capnocytophaga_ochracea	Species
	0.147192	0.103771	0.818244	0.220789	0.220789	0.818244	2.70953	1.65447	1.4458	Capnocytophaga_sputigena	Species
	0.855693	0.689691	0.846095	0.855693	0.855693	0.855693	0.540584	0.485092	0.41073	Cardiobacterium_hominis	Species
	0.711746	0.386221	0.658265	0.711746	0.711746	0.711746	0.0954797	0.0573356	0	Cardiobacterium_valvarum	Species
	0.494256	0.52107	1	0.781605	0.781605	1	0.0521497	0	0	Catenibacterium_mitsuokai	Species
	0.522541	0.290052	0.695937	0.695937	0.695937	0.695937	0.46991	0.81701	1.08314	Catonella_morbi	Species
	0.0395578	0.415851	0.333765	0.118673	0.415851	0.415851	0.111457	0.390948	0.227859	Conservatibacter_flavescens	Species
	0.497125	0.144428	0.481394	0.497125	0.433283	0.497125	0.0473606	0.209978	0.421698	Corynebacterium_argentoratense	Species
	0.962649	0.443242	0.491376	0.962649	0.737064	0.737064	2.52999	2.55847	2.0323	Corynebacterium_durum	Species
	0.757897	0.496466	0.739719	0.757897	0.757897	0.757897	0.533052	0.645545	0.797776	Corynebacterium_matruchotii	Species
	0.483533	0.869791	0.674812	0.869791	0.869791	0.869791	0.152367	0.0446314	0.12555	Cryptobacterium_curtum	Species
	0.789044	0.00507415	0.0284553	0.789044	0.0152225	0.042683	1.4282	1.56005	2.93574	Dialister_invisus	Species
	0.916966	0.20581	0.247194	0.916966	0.370791	0.370791	0.0946296	0.0751788	0.347354	Dialister_micraerophilus	Species
	0.566276	0.0336231	0.172803	0.566276	0.100869	0.259205	0.0405388	0.136079	0.42255	Dialister_pneumosintes	Species
	0.840128	0.122164	0.247681	0.840128	0.366491	0.371521	0.129268	0.172057	0.481144	Eggerthia_catenaformis	Species
	0.354212	0.745916	0.642283	0.745916	0.745916	0.745916	2.17218	1.56836	1.9477	Eikenella_corrodens	Species
	0.707467	0.0186426	0.0218868	0.707467	0.0328303	0.0328303	0.392711	0.194118	1.74171	Escherichia-Shigella_coli	Species
	0.909355	0.433222	0.565272	0.909355	0.847907	0.847907	0.240557	0.207816	0	Faecalibacterium_prausnitzii	Species
	0.377269	0.447298	0.953007	0.670948	0.670948	0.953007	0.334042	0.1045	0.123689	Faucicola_mancuniensis	Species
	0.422902	0.11935	0.489504	0.489504	0.358051	0.489504	0.855699	1.35746	1.90043	Filifactor_alocis	Species
	0.614543	0.665376	0.972721	0.972721	0.972721	0.972721	0.509685	0.345408	0.359402	Fretibacterium_fastidiosum	Species
	0.494256	0.52107	1	0.781605	0.781605	1	0.0318635	0	0	Fretibacterium_feline	Species
	0.583783	0.610315	0.385633	0.610315	0.610315	0.610315	0.026476	0.0531946	0	Fusobacterium_canifelinum	Species
	0.406907	0.482778	0.947784	0.724167	0.724167	0.947784	2.64351	3.56468	3.47354	Fusobacterium_hwasookii	Species
	0.383695	0.835164	0.604155	0.835164	0.835164	0.835164	0.66413	1.16234	0.790642	Fusobacterium_massiliense	Species
	0.449021	0.909119	0.484012	0.726019	0.909119	0.726019	0.285404	0	0.331173	Fusobacterium_necrophorum	Species
	0.502054	0.0452096	0.23787	0.502054	0.135629	0.356805	21.0398	23.6703	29.4945	Fusobacterium_nucleatum	Species
	0.242564	0.26918	0.994829	0.403771	0.403771	0.994829	19.5888	16.799	16.7796	Fusobacterium_periodonticum	Species
	0.494256	0.52107	1	0.781605	0.781605	1	0.0218972	0	0	Fusobacterium_simiae	Species
	0.494256	0.52107	1	0.781605	0.781605	1	0.0706785	0	0	Gardnerella_vaginalis	Species
	0.494256	0.52107	1	0.781605	0.781605	1	0.0278817	0	0	Gemella_morbillorum	Species
	0.494256	0.52107	1	0.781605	0.781605	1	0.0640231	0	0	Granulicatella_adiacens	Species
	0.454755	0.438627	0.950521	0.682133	0.682133	0.950521	1.79366	2.30521	2.35843	Granulicatella_elegans	Species
	0.417286	0.843437	0.416027	0.625929	0.843437	0.625929	8.28343	9.06165	8.08194	Haemophilus_haemolyticus	Species
	0.802391	0.166048	0.169556	0.802391	0.254334	0.254334	0.906803	1.05971	0	Haemophilus_influenzae	Species
	0.232181	0.366838	0.850794	0.550257	0.550257	0.850794	15.069	16.8299	16.4833	Haemophilus_parainfluenzae	Species
	0.290897	0.331695	0.0977013	0.331695	0.331695	0.293104	3.53691	4.67438	2.42369	Haemophilus_pittmaniae	Species
	0.546305	0.70424	0.422701	0.70424	0.70424	0.70424	0.0318635	0	0.053209	Haemophilus_quentini	Species
	0.0903715	0.00676043	0.000361046	0.0903715	0.0101406	0.00108314	5.95858	7.49586	3.30213	Haemophilus_sputorum	Species
	0.808519	0.469327	0.67322	0.808519	0.808519	0.808519	0.25346	0.202721	0.0918197	Johnsonella_ignava	Species
	0.494256	0.52107	1	0.781605	0.781605	1	0.0265355	0	0	Kingella_denitrificans	Species
	0.406135	0.658777	0.300855	0.609203	0.658777	0.609203	0.0719767	0.199257	0	Kingella_kingae	Species
	0.66978	0.246358	0.517537	0.66978	0.66978	0.66978	2.36663	2.65268	3.19806	Kingella_oralis	Species
	0.540666	0.793555	0.790481	0.793555	0.793555	0.793555	5.60655	5.2449	5.44189	Lachnoanaerobaculum_cf.	Species
	0.494256	0.52107	1	0.781605	0.781605	1	0.0470593	0	0	Lachnoanaerobaculum_orale	Species
	0.494256	0.52107	1	0.781605	0.781605	1	0.0373649	0	0	Lachnoanaerobaculum_saburreum	Species
	0.303806	0.334272	1	0.501408	0.501408	1	0.303652	0	0	Lachnoanaerobaculum_umeaense	Species
	0.494256	0.52107	1	0.781605	0.781605	1	0.0724968	0	0	Lachnospiraceae NK4A136 group_bacterium	Species
	0.665225	0.251419	0.188505	0.665225	0.377129	0.377129	0.0310931	0	0.119205	Lactobacillus_acidophilus	Species
	0.494256	0.52107	1	0.781605	0.781605	1	0.0287663	0	0	Lactobacillus_johnsonii	Species
	0.109961	0.615964	0.392367	0.329882	0.615964	0.58855	3.75572	2.72227	3.41267	Lautropia_mirabilis	Species
	0.548632	0.916436	0.697235	0.916436	0.916436	0.916436	1.95634	2.38697	2.03651	Leptotrichia_buccalis	Species
	0.092855	0.00491219	0.27471	0.139283	0.0147366	0.27471	1.39067	0.765389	0.257724	Leptotrichia_goodfellowii	Species
	0.358421	0.864972	0.556229	0.834343	0.864972	0.834343	1.06281	1.60515	1.16953	Leptotrichia_hofstadii	Species
	0.293715	0.519786	0.168216	0.440573	0.519786	0.440573	1.93073	2.5391	1.53425	Leptotrichia_hongkongensis	Species
	0.262701	0.326817	0.951356	0.490225	0.490225	0.951356	0.272571	0.63789	0.613006	Leptotrichia_shahii	Species
	0.581889	0.614254	0.387032	0.614254	0.614254	0.614254	0.248634	0.119052	0.374986	Leptotrichia_trevisanii	Species
	0.535597	0.753068	0.820486	0.820486	0.820486	0.820486	0.568814	0.334535	0.442168	Leptotrichia_wadei	Species
	0.0755106	0.110398	0.948853	0.165597	0.165597	0.948853	6.99255	8.5962	8.52424	Megasphaera_micronuciformis	Species
	0.527358	0.804453	0.768894	0.804453	0.804453	0.804453	1.58151	1.8662	1.7002	Mogibacterium_pumilum	Species
	1	0.00520379	0.0169917	1	0.0156114	0.0254875	0	0	0.222895	Mogibacterium_timidum	Species
	0.358001	0.0197256	0.203405	0.358001	0.0591769	0.305108	0.165628	0.451372	0.948988	Mycoplasma_falconis	Species
	0.0754668	1	0.155343	0.2264	1	0.233015	0	0.0531946	0	Mycoplasma_hominis	Species
	0.494256	0.52107	1	0.781605	0.781605	1	0.0292989	0	0	Mycoplasma_spermatophilum	Species
	0.0667169	0.476812	0.384802	0.200151	0.476812	0.476812	0.954763	0	0.56357	Neisseria_bacilliformis	Species
	0.690183	0.0475315	0.168685	0.690183	0.142594	0.253028	7.01068	6.60181	4.81959	Neisseria_elongata	Species
	0.760439	0.908962	0.733976	0.908962	0.908962	0.908962	0.691637	0.873407	0.619027	Neisseria_meningitidis	Species
	0.187837	0.238374	0.0420343	0.238374	0.238374	0.126103	7.4607	8.90899	6.08077	Neisseria_mucosa	Species
	0.592124	0.544428	0.930008	0.888186	0.888186	0.930008	2.79326	2.34992	2.25875	Neisseria_oralis	Species
	0.757274	0.24511	0.457501	0.757274	0.686252	0.686252	17.5627	16.8934	14.8707	Neisseria_perflava	Species
	0.494256	0.52107	1	0.781605	0.781605	1	0.117801	0	0	Neisseria_sicca	Species
	0.492858	0.329021	0.776656	0.739288	0.739288	0.776656	0.20264	0.0692127	0	Neisseria_subflava	Species
	0.494256	0.52107	1	0.781605	0.781605	1	0.0724968	0	0	Odoribacter_splanchnicus	Species
	0.519031	0.808568	0.757662	0.808568	0.808568	0.808568	6.93133	8.11754	7.40563	Oribacterium_asaccharolyticum	Species
	0.515139	0.266839	0.66971	0.66971	0.66971	0.66971	4.83149	4.28323	3.83246	Oribacterium_parvum	Species
	0.969839	0.156954	0.217621	0.969839	0.326431	0.326431	7.35035	7.32502	8.36718	Oribacterium_sinus	Species
	0.494256	0.52107	1	0.781605	0.781605	1	0.0468061	0	0	Parabacteroides_merdae	Species
	0.494256	0.52107	1	0.781605	0.781605	1	0.129737	0	0	Parasutterella_excrementihominis	Species
	0.630644	0.270555	0.57908	0.630644	0.630644	0.630644	2.82797	3.21469	3.77498	Parvimonas_micra	Species
	0.560324	0.638192	0.388877	0.638192	0.638192	0.638192	0.34879	0.22006	0.459492	Peptoanaerobacter_stomatis	Species
	0.182544	0.873706	0.231256	0.346883	0.873706	0.346883	7.33616	6.27445	7.47032	Peptostreptococcus_stomatis	Species
	0.494256	0.52107	1	0.781605	0.781605	1	0.0994381	0	0	Phascolarctobacterium_faecium	Species
	1	0.00601285	0.0189671	1	0.0180386	0.0284507	0	0	0.210092	Phocaeicola_abscessus	Species
	0.930366	0.022991	0.0449579	0.930366	0.0674369	0.0674369	0.0217673	0	0.634955	Phyllobacterium_myrsinacearum	Species
	0.35707	0.770007	0.626294	0.770007	0.770007	0.770007	0.146376	0	0.096985	Porphyromonas_asaccharolytica	Species
	0.670871	0.306732	0.595387	0.670871	0.670871	0.670871	2.14167	2.47543	2.99925	Porphyromonas_catoniae	Species
	0.916837	0.475478	0.491031	0.916837	0.736547	0.736547	3.13506	3.0519	3.74151	Porphyromonas_endodontalis	Species
	0.14931	0.0247957	0.436883	0.223966	0.074387	0.436883	0.243964	1.2117	1.86379	Porphyromonas_gingivalis	Species
	0.844924	0.152953	0.288693	0.844924	0.43304	0.43304	10.3913	10.2299	9.12638	Porphyromonas_pasteri	Species
	0.989854	0.726088	0.773956	0.989854	0.989854	0.989854	0.0493664	0.0504632	0.0815731	Porphyromonas_uenonis	Species
	0.53379	0.116812	0.399224	0.53379	0.350437	0.53379	0.516987	0.775898	1.21674	Prevotella_7_baroniae	Species
	0.983715	0.307372	0.377166	0.983715	0.565749	0.565749	0.111149	0.108665	0.243931	Prevotella_7_buccae	Species
	0.975977	0.412075	0.471317	0.975977	0.706976	0.706976	0.242955	0.234883	0.4777	Prevotella_7_dentalis	Species
	0.873355	0.0415703	0.107019	0.873355	0.124711	0.160528	3.71431	3.86687	5.81918	Prevotella_7_denticola	Species
	0.640173	0.741194	0.926528	0.926528	0.926528	0.926528	0.206965	0.303706	0.279761	Prevotella_7_enoeca	Species
	0.58552	0.0656811	0.254653	0.58552	0.197043	0.381979	0.474621	0.806567	1.67982	Prevotella_7_fusca	Species
	0.0369721	0.145165	0.660281	0.110916	0.217748	0.660281	8.09562	10.8979	10.1662	Prevotella_7_histicola	Species
	0.381232	0.502765	0.896874	0.754148	0.754148	0.896874	9.68594	11.301	11.0015	Prevotella_7_jejuni	Species
	0.585132	0.123318	0.378834	0.585132	0.369954	0.568252	38.0758	39.467	42.2869	Prevotella_7_melaninogenica	Species
	0.218507	0.00358143	0.123028	0.218507	0.0107443	0.184542	0.209613	1.07341	2.43627	Prevotella_7_multiformis	Species
	0.728954	0.190222	0.165945	0.728954	0.285333	0.285333	1.41527	1.18769	2.33645	Prevotella_7_pleuritidis	Species
	0.40619	0.306983	0.836252	0.609285	0.609285	0.836252	5.48564	6.27129	6.51625	Prevotella_7_scopos	Species
	0.0213267	0.955835	0.0720184	0.0639802	0.955835	0.108028	13.5917	19.3319	13.7364	Prevotella_7_veroralis	Species
	0.65172	0.238632	0.519738	0.65172	0.65172	0.65172	0.36275	0.232815	0	Prevotella_9_copri	Species
	0.0125675	1	0.0453083	0.0377025	1	0.0679625	0	0.388508	0	Prevotella_amnii	Species
	0.513089	0.501026	0.275974	0.513089	0.513089	0.513089	1.61215	2.30367	0.854119	Prevotella_aurantiaca	Species
	0.494256	0.52107	1	0.781605	0.781605	1	0.0567348	0	0	Prevotella_bivia	Species
	0.0204051	0.44415	0.221728	0.0612154	0.44415	0.332592	3.97377	7.3567	5.1455	Prevotella_intermedia	Species
	0.541565	0.999565	0.626995	0.940492	0.999565	0.940492	0.466745	0.671093	0.466939	Prevotella_loescheii	Species
	0.826472	0.0258808	0.083746	0.826472	0.0776423	0.125619	0.862985	0.981958	2.17108	Prevotella_maculosa	Species
	0.546057	0.114833	0.386982	0.546057	0.3445	0.546057	0.0228604	0.104979	0.252904	Prevotella_marshii	Species
	0.506818	0.43557	0.893835	0.760227	0.760227	0.893835	0.278101	0.442881	0.484419	Prevotella_micans	Species
	0.12695	0.0319425	0.534321	0.190425	0.0958275	0.534321	13.5381	11.1178	9.888	Prevotella_nanceiensis	Species
	0.651964	0.10382	0.303535	0.651964	0.311459	0.455302	4.96952	5.32644	6.35138	Prevotella_nigrescens	Species
	0.245732	0.333243	0.0826381	0.333243	0.333243	0.247914	0.391704	0	0.739137	Prevotella_oralis	Species
	0.966114	0.000127109	0.00110916	0.966114	0.000381327	0.00166374	5.59575	5.67367	13.4385	Prevotella_oris	Species
	0.662555	0.930692	0.784151	0.930692	0.930692	0.930692	7.67328	6.81608	7.49136	Prevotella_oulorum	Species
	0.706476	0.854107	0.885485	0.885485	0.885485	0.885485	16.4573	17.2925	16.8916	Prevotella_pallens	Species
	0.820552	0.0948756	0.110117	0.820552	0.165176	0.165176	0.0265355	0	0.236483	Prevotella_saccharolytica	Species
	0.231854	0.92927	0.379355	0.569032	0.92927	0.569032	10.9181	12.7562	11.0628	Prevotella_salivae	Species
	0.907624	0.206779	0.244358	0.907624	0.366537	0.366537	3.17158	3.06527	4.40996	Prevotella_shahii	Species
	0.494256	0.52107	1	0.781605	0.781605	1	0.0569922	0	0	Pseudomonas_antarctica	Species
	0.494256	0.52107	1	0.781605	0.781605	1	0.0482624	0	0	Pseudomonas_yamanorum	Species
	0.0514208	0.294282	0.499051	0.154262	0.441423	0.499051	0.0666919	0.607463	0.374293	Rodentibacter_trehalosifermentans	Species
	0.181996	0.0367222	0.467394	0.272994	0.110167	0.467394	5.1542	4.05529	3.30695	Rothia_aeria	Species
	0.909612	0.190825	0.306661	0.909612	0.459991	0.459991	5.86403	5.95468	6.98271	Rothia_dentocariosa	Species
	0.447855	0.60646	0.866503	0.866503	0.866503	0.866503	25.1781	23.2366	23.7755	Rothia_mucilaginosa	Species
	0.285513	0.203303	0.0552809	0.285513	0.285513	0.165843	0.279893	0	0.635634	Scardovia_wiggsiae	Species
	0.981351	0.910547	0.938843	0.981351	0.981351	0.981351	0.25244	0.258805	0.285036	Selenomonas_artemidis	Species
	0.494256	0.52107	1	0.781605	0.781605	1	0.0194556	0	0	Selenomonas_flueggei	Species
	0.96046	0.346502	0.447126	0.96046	0.67069	0.67069	1.32583	1.35353	1.88772	Selenomonas_sputigena	Species
	0.41376	0.00659184	0.0906813	0.41376	0.0197755	0.136022	0.103338	0.34055	0.96127	Shuttleworthia_satelles	Species
	0.427098	0.638851	0.303515	0.638851	0.638851	0.638851	0.680084	1.15131	0.383777	Simonsiella_muelleri	Species
	1	0.0469427	0.0906968	1	0.136045	0.136045	0	0	0.0851813	Slackia_exigua	Species
	0.494256	0.52107	1	0.781605	0.781605	1	0.0704462	0	0	Sneathia_amnii	Species
	0.63397	0.872775	0.807565	0.872775	0.872775	0.872775	6.28077	5.93279	6.15616	Solobacterium_moorei	Species
	1	0.0469427	0.0906968	1	0.136045	0.136045	0	0	0.183832	Sphingomonas_faeni	Species
	0.455415	0.0117721	0.115808	0.455415	0.0353163	0.173711	0	0.0963855	0.352869	Staphylococcus_aureus	Species
	1	0.0469427	0.0906968	1	0.136045	0.136045	0	0	0.174098	Staphylococcus_pettenkoferi	Species
	0.267723	0.144624	0.718961	0.401584	0.401584	0.718961	1.31698	2.00135	2.27937	Stomatobaculum_longum	Species
	0.494256	0.52107	1	0.781605	0.781605	1	0.0335391	0	0	Streptobacillus_hongkongensis	Species
	0.0754668	1	0.155343	0.2264	1	0.233015	0	0.24749	0	Streptococcus_agalactiae	Species
	0.622345	0.00277726	0.0288722	0.622345	0.00833178	0.0433083	0.289121	0.490261	1.62663	Streptococcus_anginosus	Species
	0.777233	0.0509232	0.149416	0.777233	0.15277	0.224124	0.170422	0.250013	0.762341	Streptococcus_constellatus	Species
	0.457593	0.630144	0.854226	0.854226	0.854226	0.854226	2.41905	3.01471	2.83003	Streptococcus_gordonii	Species
	0.494256	0.52107	1	0.781605	0.781605	1	0.0229918	0	0	Streptococcus_himalayensis	Species
	0.0754668	1	0.155343	0.2264	1	0.233015	0	0.0799407	0	Streptococcus_infantis	Species
	0.35429	0.60237	0.76632	0.76632	0.76632	0.76632	2.36435	1.6526	1.93862	Streptococcus_intermedius	Species
	1	0.0469427	0.0906968	1	0.136045	0.136045	0	0	0.194437	Streptococcus_massiliensis	Species
	0.75369	0.00358196	0.00644267	0.75369	0.00966401	0.00966401	0.0355724	0	0.396749	Streptococcus_mutans	Species
	0.367353	0.158789	0.629058	0.551029	0.476367	0.629058	17.0348	18.1864	18.9598	Streptococcus_oralis	Species
	0.278339	0.318634	0.985874	0.47795	0.47795	0.985874	7.91926	8.57798	8.56452	Streptococcus_parasanguinis	Species
	0.364239	0.496331	0.195027	0.496331	0.496331	0.496331	0.064606	0.145574	0	Streptococcus_peroris	Species
	0.348228	0.680932	0.273857	0.522342	0.680932	0.522342	0.110534	0.347731	0	Streptococcus_pneumoniae	Species
	0.1278	0.809095	0.310861	0.3834	0.809095	0.466292	6.45717	7.61172	6.65095	Streptococcus_salivarius	Species
	0.983165	0.200901	0.269809	0.983165	0.404714	0.404714	5.10863	5.12752	3.88254	Streptococcus_sanguinis	Species
	0.0754668	1	0.155343	0.2264	1	0.233015	0	0.134138	0	Streptococcus_sobrinus	Species
	0.842668	0.232808	0.391482	0.842668	0.587222	0.587222	0.0348987	0.0533048	0.153292	Streptococcus_vestibularis	Species
	0.236705	0.0274697	0.34196	0.34196	0.0824092	0.34196	0.2649	0.634672	1.00694	Tannerella_forsythia	Species
	0.430102	0.0839011	0.395923	0.430102	0.251703	0.430102	1.38387	2.13816	3.15737	Treponema_amylovorum	Species
	0.157449	0.014629	0.32966	0.236174	0.0438869	0.32966	0.530184	1.19399	1.76678	Treponema_denticola	Species
	0.364041	0.574555	0.231571	0.546062	0.574555	0.546062	0.676945	0.343529	0.896286	Treponema_lecithinolyticum	Species
	0.155457	0.134969	0.889643	0.233185	0.233185	0.889643	0.158223	0.522975	0.56743	Treponema_maltophilum	Species
	0.988694	0.00447827	0.0156091	0.988694	0.0134348	0.0234137	0.862119	0.875186	3.726	Treponema_medium	Species
	0.859365	0.0481367	0.0687942	0.859365	0.103191	0.103191	0.269938	0.209334	0.998836	Treponema_pedis	Species
	0.0754668	1	0.155343	0.2264	1	0.233015	0	0.0491157	0	Treponema_putidum	Species
	0.234642	0.264382	1	0.396573	0.396573	1	0.16537	0	0	Treponema_refringens	Species
	0.417109	0.049191	0.0215165	0.417109	0.0737865	0.0645494	0.448783	0.206983	1.07952	Treponema_socranskii	Species
	0.893684	0.724206	0.684903	0.893684	0.893684	0.893684	0.946956	0.872841	1.1555	Treponema_vincentii	Species
	0.249497	0.811339	0.473211	0.709817	0.811339	0.709817	12.7411	14.3908	13.104	Veillonella_dispar	Species
	0.881667	0.501669	0.491138	0.881667	0.752504	0.752504	3.1835	3.07098	3.72533	Veillonella_massiliensis	Species
	0.815791	0.713766	0.899884	0.899884	0.899884	0.899884	22.7012	23.1623	23.4749	Veillonella_parvula	Species
	0.659162	0.22613	0.496934	0.659162	0.659162	0.659162	0.128986	0.188467	0.303579	Veillonella_rogosae	Species
	0.58993	0.608992	0.388645	0.608992	0.608992	0.608992	0.0495056	0.0984673	0	Veillonella_tobetsuensis	Species
	0.0208157	0.0627492	0.782943	0.0624472	0.0941238	0.782943	12.4823	10.9554	11.1802	seq1	ASV
	0.642301	0.588442	0.92878	0.92878	0.92878	0.92878	12.3534	12.5374	12.5818	seq2	ASV
	0.221401	0.0225485	0.324212	0.324212	0.0676455	0.324212	11.7812	12.3329	12.8904	seq3	ASV
	0.0973216	0.285624	0.672764	0.291965	0.428436	0.672764	10.4865	11.5661	11.2236	seq4	ASV
	0.572966	0.0522825	0.225728	0.572966	0.156847	0.338592	10.7118	10.9588	11.6275	seq5	ASV
	0.983179	0.224959	0.294793	0.983179	0.442189	0.442189	10.1533	10.17	9.12638	seq6	ASV
	0.471305	0.587677	0.302165	0.587677	0.587677	0.587677	10.1586	9.77113	10.4691	seq7	ASV
	0.0673635	0.318481	0.533732	0.202091	0.477722	0.533732	7.75088	9.76901	8.91492	seq8	ASV
	0.408353	0.801536	0.655369	0.801536	0.801536	0.801536	8.64463	9.45006	8.90501	seq9	ASV
	0.878946	0.409197	0.561974	0.878946	0.842962	0.842962	9.66063	9.73948	10.1168	seq10	ASV
	0.716291	0.581377	0.858143	0.858143	0.858143	0.858143	7.24371	6.78981	6.50961	seq11	ASV
	0.448455	0.680538	0.798578	0.798578	0.798578	0.798578	7.33484	8.20262	7.83641	seq12	ASV
	0.333476	0.227779	0.0745932	0.333476	0.333476	0.22378	7.4607	8.49761	6.08077	seq13	ASV
	0.925909	0.217115	0.329371	0.925909	0.494056	0.494056	7.70499	7.60309	6.25723	seq14	ASV
	0.124089	0.203141	0.022491	0.186133	0.203141	0.0674731	6.47808	8.24756	4.92154	seq15	ASV
	0.273536	0.86925	0.462676	0.694014	0.86925	0.694014	5.71489	4.23584	5.47885	seq16	ASV
	0.32722	0.903013	0.376727	0.565091	0.903013	0.565091	7.81508	8.61725	7.70909	seq17	ASV
	0.836227	0.661943	0.592337	0.836227	0.836227	0.836227	7.44621	7.65335	6.97923	seq18	ASV
	0.690821	0.876821	0.653996	0.876821	0.876821	0.876821	5.81816	5.33817	6.01737	seq19	ASV
	0.166883	0.248284	0.901518	0.372427	0.372427	0.901518	7.54901	6.10692	6.26805	seq20	ASV
	0.203534	0.0382252	0.445408	0.305301	0.114676	0.445408	7.1717	5.89846	4.94221	seq21	ASV
	0.868448	0.992472	0.888713	0.992472	0.992472	0.992472	8.12861	8.01771	8.13534	seq22	ASV
	0.102122	0.195975	0.833833	0.293963	0.293963	0.833833	7.67674	8.81545	8.63347	seq23	ASV
	0.185443	0.809228	0.207975	0.311962	0.809228	0.311962	8.08167	8.82046	7.93891	seq24	ASV
	0.11489	0.115697	0.936439	0.173545	0.173545	0.936439	6.8236	8.09645	8.17666	seq25	ASV
	0.902735	0.744495	0.857706	0.902735	0.902735	0.902735	7.53892	7.60648	7.73095	seq26	ASV
	0.571801	0.767801	0.841369	0.841369	0.841369	0.841369	4.39918	5.13116	4.80613	seq27	ASV
	0.852635	0.127874	0.250687	0.852635	0.376031	0.376031	6.27001	6.08621	4.65353	seq28	ASV
	0.156588	0.0836993	0.729389	0.234883	0.234883	0.729389	7.67902	8.35767	8.56452	seq29	ASV
	0.458163	0.161249	0.546198	0.546198	0.483747	0.546198	6.79485	7.36798	7.95295	seq30	ASV
	0.309583	0.982248	0.40709	0.610635	0.982248	0.610635	6.96837	6.27445	6.98451	seq31	ASV
	0.541968	0.983092	0.614345	0.921517	0.983092	0.921517	6.28153	6.81652	6.26175	seq32	ASV
	0.1278	0.809095	0.310861	0.3834	0.809095	0.466292	6.45717	7.61172	6.65095	seq33	ASV
	0.536639	0.0458484	0.223495	0.536639	0.137545	0.335243	6.40464	6.79119	7.75054	seq34	ASV
	0.288005	0.097143	0.56869	0.432008	0.291429	0.56869	5.29615	4.0865	3.27381	seq35	ASV
	0.383785	0.422956	0.988832	0.634434	0.634434	0.988832	2.54744	1.61533	1.6341	seq36	ASV
	0.0903715	0.00676043	0.000361046	0.0903715	0.0101406	0.00108314	5.95858	7.49586	3.30213	seq37	ASV
	0.626032	0.917919	0.763496	0.917919	0.917919	0.917919	5.06471	5.58595	5.18207	seq38	ASV
	0.71843	0.723686	0.557339	0.723686	0.723686	0.723686	6.05078	6.3422	5.74636	seq39	ASV
	0.865583	0.170882	0.194672	0.865583	0.292008	0.292008	6.986	6.90818	7.66061	seq40	ASV
	0.518395	0.330341	0.754032	0.754032	0.754032	0.754032	5.90424	6.47667	6.825	seq41	ASV
	0.441301	0.0711448	0.0330899	0.441301	0.106717	0.0992697	4.25471	5.04695	2.26007	seq42	ASV
	0.503659	0.302491	0.160714	0.503659	0.453736	0.453736	3.53691	4.21329	2.42369	seq43	ASV
	0.0597572	0.282651	0.0169307	0.0896358	0.282651	0.0507921	4.72421	6.24318	3.80749	seq44	ASV
	0.847518	0.189017	0.334718	0.847518	0.502077	0.502077	5.8056	5.95468	6.89627	seq45	ASV
	0.412868	0.374507	0.918854	0.619302	0.619302	0.918854	4.84867	3.99344	3.86012	seq46	ASV
	0.930003	0.421138	0.53965	0.930003	0.809476	0.809476	6.75571	6.79684	7.15776	seq47	ASV
	0.729612	0.0536631	0.169743	0.729612	0.160989	0.254614	6.2312	5.95395	4.5636	seq48	ASV
	0.236694	0.357903	0.869452	0.536854	0.536854	0.869452	5.04001	5.90871	5.75787	seq49	ASV
	0.70682	0.12152	0.30735	0.70682	0.364559	0.461025	2.64479	2.28078	1.03698	seq50	ASV
	0.807668	0.223459	0.399761	0.807668	0.599641	0.599641	2.41748	2.65346	3.68035	seq51	ASV
	0.802996	0.861893	0.959246	0.959246	0.959246	0.959246	0.848593	1.0414	0.991822	seq52	ASV
	0.464622	0.114873	0.445138	0.464622	0.344618	0.464622	4.8007	5.32644	6.01575	seq53	ASV
	0.00229189	0.409103	0.0748992	0.00687567	0.409103	0.112349	1.55601	4.32671	2.33377	seq54	ASV
	0.110347	0.0368497	0.607711	0.16552	0.110549	0.607711	5.53995	6.57812	6.99423	seq55	ASV
	0.192876	0.161599	0.878848	0.289314	0.289314	0.878848	4.45786	5.53641	5.69411	seq56	ASV
	0.943497	0.787991	0.863604	0.943497	0.943497	0.943497	5.80235	5.76298	5.64314	seq57	ASV
	0.509315	0.464749	0.253011	0.509315	0.509315	0.509315	5.30074	4.88732	5.78884	seq58	ASV
	0.873569	0.237371	0.258764	0.873569	0.388146	0.388146	4.98834	5.12752	3.88254	seq59	ASV
	0.6592	0.161663	0.124771	0.6592	0.242495	0.242495	4.79292	5.13378	3.63418	seq60	ASV
	0.96099	0.834598	0.890042	0.96099	0.96099	0.96099	5.31172	5.2787	5.16152	seq61	ASV
	0.70318	0.221313	0.460617	0.70318	0.66394	0.690925	2.97705	2.59585	1.66792	seq62	ASV
	0.540666	0.793555	0.790481	0.793555	0.793555	0.793555	5.60655	5.2449	5.44189	seq63	ASV
	0.707467	0.0186426	0.0218868	0.707467	0.0328303	0.0328303	0.392711	0.194118	1.74171	seq64	ASV
	0.966748	0.151725	0.210814	0.966748	0.316221	0.316221	5.68365	5.66237	6.46813	seq65	ASV
	0.877806	0.808667	0.933812	0.933812	0.933812	0.933812	5.39771	5.28618	5.21054	seq66	ASV
	0.726085	0.233803	0.462682	0.726085	0.694024	0.694024	1.1093	1.41485	2.2201	seq67	ASV
	0.148353	0.38768	0.0610808	0.22253	0.38768	0.183243	5.48009	4.44909	6.13384	seq68	ASV
	0.776811	0.314761	0.529255	0.776811	0.776811	0.776811	5.24053	5.43385	5.97305	seq69	ASV
	0.891612	0.445541	0.449806	0.891612	0.674708	0.674708	0.432969	0.505431	0	seq70	ASV
	0.564215	0.250697	0.152898	0.564215	0.376046	0.376046	4.13223	4.63706	3.05746	seq71	ASV
	0.94238	0.23952	0.290826	0.94238	0.436239	0.436239	1.79473	1.72757	2.96412	seq72	ASV
	0.172013	0.758611	0.405688	0.51604	0.758611	0.608532	2.63318	1.42869	2.34602	seq73	ASV
	0.879057	0.190762	0.321235	0.879057	0.481853	0.481853	2.73486	2.60478	1.53695	seq74	ASV
	0.10671	0.0353882	0.606962	0.160065	0.106165	0.606962	5.1542	3.83234	3.30695	seq75	ASV
	0.294224	0.772811	0.553447	0.772811	0.772811	0.772811	2.73271	1.76645	2.45025	seq76	ASV
	0.610994	0.192181	0.480185	0.610994	0.576544	0.610994	2.60072	3.07297	3.89653	seq77	ASV
	0.756497	0.510162	0.754677	0.756497	0.756497	0.756497	4.11428	3.83472	3.48102	seq78	ASV
	0.200828	0.761	0.202031	0.303047	0.761	0.303047	1.14517	2.09712	0.905162	seq79	ASV
	0.666391	0.252134	0.527772	0.666391	0.666391	0.666391	3.52382	3.86687	4.4981	seq80	ASV
	0.501856	0.277344	0.696991	0.696991	0.696991	0.696991	4.55875	4.06201	3.70073	seq81	ASV
	0.383921	0.717121	0.698478	0.717121	0.717121	0.717121	1.69756	2.42908	2.02124	seq82	ASV
	0.319552	0.253647	0.859226	0.479328	0.479328	0.859226	0.0992987	0.564845	0.668682	seq83	ASV
	0.837664	0.169069	0.313703	0.837664	0.470555	0.470555	2.02515	2.20676	3.33141	seq84	ASV
	0.313932	0.0217881	0.242261	0.313932	0.0653643	0.313932	1.92224	1.14069	0	seq85	ASV
	0.494256	0.52107	1	0.781605	0.781605	1	0.248947	0	0	seq86	ASV
	0.108665	0.00769034	0.307128	0.162998	0.023071	0.307128	1.53857	2.83025	3.85774	seq87	ASV
	0.88841	0.141483	0.254402	0.88841	0.381603	0.381603	3.78926	3.88455	4.86025	seq88	ASV
	0.575716	0.833582	0.788844	0.833582	0.833582	0.833582	0.536682	0.883987	0.675483	seq89	ASV
	0.464194	0.394087	0.887986	0.696292	0.696292	0.887986	3.67349	4.25418	4.39425	seq90	ASV
	0.855318	0.573524	0.739317	0.855318	0.855318	0.855318	2.91361	3.0519	3.36883	seq91	ASV
	0.659324	0.244829	0.181875	0.659324	0.367243	0.367243	3.75907	3.42336	4.70606	seq92	ASV
	0.270073	0.454105	0.806169	0.681158	0.681158	0.806169	2.28638	3.21801	2.95872	seq93	ASV
	0.741249	0.372298	0.620244	0.741249	0.741249	0.741249	0.375864	0.559887	0.906741	seq94	ASV
	0.582565	0.966151	0.687696	0.966151	0.966151	0.966151	4.31879	4.67633	4.34817	seq95	ASV
	0.0105152	1	0.0401001	0.0315457	1	0.0601501	0	1.12152	0	seq96	ASV
	0.999181	0.530626	0.593957	0.999181	0.890936	0.890936	1.61144	1.61229	1.06235	seq97	ASV
	0.719291	0.502403	0.776785	0.776785	0.776785	0.776785	0.982294	1.26588	1.54669	seq98	ASV
	0.595188	0.0192042	0.1129	0.595188	0.0576127	0.16935	2.42169	1.99861	0.402733	seq99	ASV
	0.302856	0.423538	0.13532	0.423538	0.423538	0.40596	3.18135	4.04015	2.47157	seq100	ASV
	0.519826	0.792634	0.771755	0.792634	0.792634	0.792634	2.87017	3.39808	3.09966	seq101	ASV
	0.881667	0.501669	0.491138	0.881667	0.752504	0.752504	3.1835	3.07098	3.72533	seq102	ASV
	0.936672	0.382215	0.497123	0.936672	0.745684	0.745684	1.4853	1.42389	0.764016	seq103	ASV
	0.663593	0.0374416	0.15157	0.663593	0.112325	0.227356	1.76537	1.45391	0.157189	seq104	ASV
	0.143809	0.677926	0.413511	0.431427	0.677926	0.620266	1.06124	2.07557	1.3664	seq105	ASV
	0.877376	0.207448	0.342375	0.877376	0.513563	0.513563	4.2757	4.35627	4.98042	seq106	ASV
	0.471943	0.354336	0.830399	0.707914	0.707914	0.830399	3.15692	2.60747	2.40236	seq107	ASV
	0.309941	0.0318213	0.00922555	0.309941	0.0477319	0.0276766	1.90583	2.64044	0.232539	seq108	ASV
	0.523662	0.773388	0.791699	0.791699	0.791699	0.791699	0.797704	0.399434	0.606302	seq109	ASV
	0.539953	0.261602	0.640258	0.640258	0.640258	0.640258	2.36519	1.87673	1.40934	seq110	ASV
	0.855048	0.548724	0.513048	0.855048	0.823086	0.823086	1.00687	1.13817	0.547188	seq111	ASV
	0.482657	0.221019	0.629092	0.629092	0.629092	0.629092	0.688961	0.319168	0	seq112	ASV
	0.457593	0.630144	0.854226	0.854226	0.854226	0.854226	2.41905	3.01471	2.83003	seq113	ASV
	0.127117	0.783134	0.147594	0.221391	0.783134	0.221391	2.48668	3.73041	2.24928	seq114	ASV
	0.242058	0.181909	0.838899	0.363087	0.363087	0.838899	0.838535	1.66514	1.84475	seq115	ASV
	0.114108	0.631476	0.390354	0.342324	0.631476	0.585531	3.7393	2.72227	3.41267	seq116	ASV
	0.494256	0.52107	1	0.781605	0.781605	1	0.223853	0	0	seq117	ASV
	0.779949	0.39504	0.616798	0.779949	0.779949	0.779949	4.02752	4.17772	4.51565	seq118	ASV
	0.670871	0.306732	0.595387	0.670871	0.670871	0.670871	2.14167	2.47543	2.99925	seq119	ASV
	0.269164	0.490256	0.766415	0.735384	0.735384	0.766415	0.441226	0	0.148404	seq120	ASV
	0.0631225	0.378492	0.45584	0.189368	0.45584	0.45584	4.30371	3.25897	3.78059	seq121	ASV
	0.900319	0.14625	0.18239	0.900319	0.273585	0.273585	1.94852	2.044	0.760896	seq122	ASV
	0.551987	0.554711	0.330444	0.554711	0.554711	0.554711	3.1049	3.49781	2.68916	seq123	ASV
	0.68822	0.430647	0.726224	0.726224	0.726224	0.726224	1.57421	1.28852	0.975559	seq124	ASV
	0.894976	0.571793	0.558673	0.894976	0.857689	0.857689	2.3124	2.214	2.76186	seq125	ASV
	0.860685	0.164849	0.187369	0.860685	0.281054	0.281054	0.489458	0.385838	1.36834	seq126	ASV
	0.494256	0.52107	1	0.781605	0.781605	1	0.22094	0	0	seq127	ASV
	0.915495	0.8034	0.89912	0.915495	0.915495	0.915495	1.85426	1.93658	2.06004	seq128	ASV
	0.449021	0.909119	0.484012	0.726019	0.909119	0.726019	0.285404	0	0.331173	seq129	ASV
	0.360243	0.823971	0.588282	0.823971	0.823971	0.823971	0.394079	0	0.292248	seq130	ASV
	0.959951	0.175666	0.23385	0.959951	0.350775	0.350775	0.876366	0.906693	0	seq131	ASV
	0.0754668	1	0.155343	0.2264	1	0.233015	0	0.577395	0	seq132	ASV
	0.603971	0.027423	0.139783	0.603971	0.0822691	0.209674	2.45821	2.10445	0.832563	seq133	ASV
	0.751721	0.926549	0.862009	0.926549	0.926549	0.926549	2.3484	2.12371	2.27866	seq134	ASV
	0.553871	0.617021	0.371064	0.617021	0.617021	0.617021	0.208655	0.440557	0	seq135	ASV
	0.391115	0.664112	0.293835	0.586673	0.664112	0.586673	0.198306	0.566525	0	seq136	ASV
	0.367751	0.687288	0.290378	0.551627	0.687288	0.551627	2.19444	2.85206	1.88194	seq137	ASV
	0.883554	0.607427	0.580629	0.883554	0.883554	0.883554	2.62688	2.72233	2.2699	seq138	ASV
	0.494256	0.52107	1	0.781605	0.781605	1	0.209201	0	0	seq139	ASV
	0.437694	0.422684	0.95022	0.656541	0.656541	0.95022	1.77724	2.30521	2.35843	seq140	ASV
	0.00851509	0.331738	0.190779	0.0255453	0.331738	0.286168	0	1.12893	0.435514	seq141	ASV
	0.329385	0.359778	1	0.539667	0.539667	1	0.389267	0	0	seq142	ASV
	0.47344	0.936835	0.523242	0.784863	0.936835	0.784863	0.247951	0.539453	0.213673	seq143	ASV
	0.250229	0.12443	0.693829	0.375343	0.37329	0.693829	0.891083	0.267207	0	seq144	ASV
	0.155259	0.10395	0.800996	0.232889	0.232889	0.800996	2.59732	1.65447	1.4458	seq145	ASV
	0.540287	1.4661e-06	0.000182447	0.540287	4.39829e-06	0.000273671	0.733816	1.09393	3.9779	seq146	ASV
	0.194542	0.0268873	0.386338	0.291813	0.0806618	0.386338	0.160436	0.8237	1.37817	seq147	ASV
	0.402971	0.483674	0.942357	0.725511	0.725511	0.942357	1.30036	1.85188	1.79214	seq148	ASV
	0.66978	0.246358	0.517537	0.66978	0.66978	0.66978	2.36663	2.65268	3.19806	seq149	ASV
	0.240394	0.270254	1	0.405381	0.405381	1	0.514523	0	0	seq150	ASV
	0.495894	0.0302309	0.188239	0.495894	0.0906928	0.282358	0.156165	0.465531	1.21901	seq151	ASV
	0.362453	0.405451	0.984242	0.608177	0.608177	0.984242	2.26496	1.72615	1.74078	seq152	ASV
	0.336584	0.759127	0.305593	0.504875	0.759127	0.504875	2.57051	3.16404	2.36925	seq153	ASV
	0.494256	0.52107	1	0.781605	0.781605	1	0.204324	0	0	seq154	ASV
	0.494256	0.52107	1	0.781605	0.781605	1	0.19669	0	0	seq155	ASV
	0.995158	0.223458	0.298721	0.995158	0.448082	0.448082	0.655733	0.658787	0	seq156	ASV
	0.962649	0.443242	0.491376	0.962649	0.737064	0.737064	2.52999	2.55847	2.0323	seq157	ASV
	0.336033	0.940274	0.481562	0.722343	0.940274	0.722343	0.906484	1.51889	0.957154	seq158	ASV
	0.577928	0.22477	0.141942	0.577928	0.337155	0.337155	0.74175	1.05971	0	seq159	ASV
	0.0346007	0.0712591	0.872675	0.103802	0.106889	0.872675	0.995709	2.44749	2.31115	seq160	ASV
	0.0290199	0.840114	0.0555937	0.0833905	0.840114	0.0833905	0.0770133	0.870857	0	seq161	ASV
	0.334942	0.365298	1	0.547947	0.547947	1	0.336224	0	0	seq162	ASV
	0.897791	0.223306	0.350647	0.897791	0.52597	0.52597	2.10336	2.01977	1.25523	seq163	ASV
	0.354397	0.98515	0.469908	0.704863	0.98515	0.704863	1.24615	1.84625	1.25897	seq164	ASV
	0.565359	0.614391	0.376642	0.614391	0.614391	0.614391	0.195958	0.405885	0	seq165	ASV
	0.00172787	0.285404	0.000773651	0.00259181	0.285404	0.00232095	1.875	3.73667	1.21696	seq166	ASV
	0.691674	0.743049	0.55274	0.743049	0.743049	0.743049	2.174	1.90696	2.40914	seq167	ASV
	0.296391	0.630138	0.670572	0.670572	0.670572	0.670572	1.14054	0.508606	0.830889	seq168	ASV
	0.00038212	0.894926	0.00295467	0.00114636	0.894926	0.004432	2.9352	0.79899	3.01654	seq169	ASV
	0.0896746	0.575596	0.375501	0.269024	0.575596	0.563251	0.865237	0	0.56357	seq170	ASV
	0.449662	0.200046	0.624554	0.624554	0.600138	0.624554	1.89896	2.37509	2.76169	seq171	ASV
	0.186264	0.508807	0.619428	0.558791	0.619428	0.619428	0.643498	1.35946	1.02325	seq172	ASV
	0.878377	0.487669	0.64006	0.878377	0.878377	0.878377	0.387562	0.459085	0.73365	seq173	ASV
	0.602948	0.223788	0.149193	0.602948	0.335682	0.335682	0.715936	1.00219	0	seq174	ASV
	0.497461	0.433708	0.229602	0.497461	0.497461	0.497461	0.665027	0.984474	0.272143	seq175	ASV
	0.910196	0.51752	0.645688	0.910196	0.910196	0.910196	0.5386	0.484415	0.206943	seq176	ASV
	1	0.0469427	0.0906968	1	0.136045	0.136045	0	0	0.699716	seq177	ASV
	0.235113	0.00583928	0.150864	0.235113	0.0175178	0.226297	0.141007	0.705764	1.56538	seq178	ASV
	0.30443	0.4214	0.135201	0.4214	0.4214	0.405604	1.71043	2.39655	1.13887	seq179	ASV
	0.383695	0.835164	0.604155	0.835164	0.835164	0.835164	0.66413	1.16234	0.790642	seq180	ASV
	0.0412815	0.606328	0.0396874	0.0619222	0.606328	0.0619222	0.2499	1.1901	0	seq181	ASV
	0.87788	0.948383	0.859261	0.948383	0.948383	0.948383	1.78384	1.88248	1.73956	seq182	ASV
	0.589329	0.376005	0.746976	0.746976	0.746976	0.746976	1.56265	1.24398	1.005	seq183	ASV
	0.317993	0.649246	0.680762	0.680762	0.680762	0.680762	0.278501	0.750966	0.507201	seq184	ASV
	0.131437	0.43717	0.0642057	0.197156	0.43717	0.192617	0.402729	1.14042	0	seq185	ASV
	0.0289279	0.466011	0.253569	0.0867836	0.466011	0.380353	0.54226	1.78307	0.977625	seq186	ASV
	0.312771	0.876768	0.500313	0.750469	0.876768	0.750469	1.35456	0.750146	1.25594	seq187	ASV
	0.377182	0.151874	0.604278	0.565774	0.455621	0.604278	1.56984	1.02126	0.617706	seq188	ASV
	0.256663	0.327907	0.940689	0.491861	0.491861	0.940689	1.07155	0.462617	0.512566	seq189	ASV
	0.401806	0.82105	0.633416	0.82105	0.82105	0.82105	2.10029	1.56836	1.9477	seq190	ASV
	0.568083	0.0593259	0.246831	0.568083	0.177978	0.370247	0	0.164289	0.584041	seq191	ASV
	0.237355	0.267153	1	0.40073	0.40073	1	0.427713	0	0	seq192	ASV
	0.325178	0.518544	0.184417	0.487767	0.518544	0.487767	0.289214	0.70362	0	seq193	ASV
	0.175628	0.175234	0.942575	0.263442	0.263442	0.942575	1.37398	0.609176	0.558395	seq194	ASV
	0.53815	0.127951	0.418773	0.53815	0.383852	0.53815	1.26205	0.886217	0.265941	seq195	ASV
	0.341174	0.371481	1	0.557221	0.557221	1	0.34731	0	0	seq196	ASV
	0.494256	0.52107	1	0.781605	0.781605	1	0.210923	0	0	seq197	ASV
	0.128841	0.0876293	0.807017	0.193262	0.193262	0.807017	0.389244	1.22159	1.38851	seq198	ASV
	0.790809	0.315282	0.520428	0.790809	0.780642	0.780642	0.43769	0.329488	0	seq199	ASV
	0.0373677	0.73475	0.166136	0.112103	0.73475	0.249204	1.24272	0	1.03004	seq200	ASV
	0.998415	0.25178	0.33102	0.998415	0.49653	0.49653	0.583247	0.582302	0	seq201	ASV
	0.798495	0.660668	0.564926	0.798495	0.798495	0.798495	0.923024	1.07262	0.648853	seq202	ASV
	0.258849	0.044245	0.40983	0.388273	0.132735	0.40983	0.243964	0.784915	1.27975	seq203	ASV
	0.0250598	0.453665	0.241717	0.0751795	0.453665	0.362575	0.842689	2.18145	1.31313	seq204	ASV
	0.365647	0.173121	0.659915	0.54847	0.519363	0.659915	0.661659	0.250563	0	seq205	ASV
	0.336708	0.28008	0.878761	0.505063	0.505063	0.878761	0.843878	0.423885	0.340392	seq206	ASV
	0.292181	0.0247565	0.275919	0.292181	0.0742694	0.292181	0.654491	1.25355	2.0317	seq207	ASV
	0.0888033	0.723363	0.0981169	0.147175	0.723363	0.147175	0.97363	1.93563	0.762271	seq208	ASV
	0.498428	0.630792	0.344416	0.630792	0.630792	0.630792	0.175962	0.408759	0	seq209	ASV
	0.85896	0.981328	0.871781	0.981328	0.981328	0.981328	1.65079	1.74722	1.63726	seq210	ASV
	0.571115	0.650746	0.404161	0.650746	0.650746	0.650746	1.62741	1.30163	1.90473	seq211	ASV
	0.456253	0.273568	0.735345	0.684379	0.684379	0.735345	0.111401	0.389569	0.547804	seq212	ASV
	0.217025	0.196808	0.909998	0.325537	0.325537	0.909998	0.639856	1.34163	1.42193	seq213	ASV
	0.293715	0.519786	0.168216	0.440573	0.519786	0.440573	1.93073	2.5391	1.53425	seq214	ASV
	0.460487	0.75808	0.396219	0.69073	0.75808	0.69073	0.443186	0.781579	0.292939	seq215	ASV
	0.109438	0.716146	0.330251	0.328315	0.716146	0.495377	0.249937	0.98193	0.425757	seq216	ASV
	0.97585	0.331613	0.396157	0.97585	0.594236	0.594236	0.385794	0.397052	0	seq217	ASV
	1	0.0469427	0.0906968	1	0.136045	0.136045	0	0	0.655005	seq218	ASV
	0.371294	0.109721	0.513505	0.513505	0.329162	0.513505	0.465704	0.907392	1.31219	seq219	ASV
	0.0610247	0.324783	0.50322	0.183074	0.487174	0.50322	1.01456	0	0.45087	seq220	ASV
	0.0754668	1	0.155343	0.2264	1	0.233015	0	0.512985	0	seq221	ASV
	0.0449295	0.21272	0.579404	0.134788	0.31908	0.579404	1.16602	0.132411	0.48696	seq222	ASV
	0.132205	0.128964	0.928262	0.198307	0.198307	0.928262	1.32051	0.539953	0.481757	seq223	ASV
	0.263601	0.348587	0.923293	0.522881	0.522881	0.923293	1.53464	0.896158	0.964936	seq224	ASV
	0.217227	0.0196072	0.306044	0.306044	0.0588217	0.306044	0	0.477007	0.973051	seq225	ASV
	0.203997	0.143211	0.815194	0.305996	0.305996	0.815194	1.25276	2.00135	2.17345	seq226	ASV
	0.154357	0.0662571	0.664889	0.231536	0.198771	0.664889	0.958029	0.263631	0	seq227	ASV
	0.256568	0.5409	0.698301	0.698301	0.698301	0.698301	0.445686	0	0.190499	seq228	ASV
	0.540293	0.0093313	0.0804429	0.540293	0.0279939	0.120664	0	0.188745	0.870887	seq229	ASV
	0.737983	0.213289	0.186635	0.737983	0.319934	0.319934	1.42067	1.22197	2.21178	seq230	ASV
	0.178366	0.206225	1	0.309338	0.309338	1	0.554707	0	0	seq231	ASV
	0.930366	0.022991	0.0449579	0.930366	0.0674369	0.0674369	0.0217673	0	0.634955	seq232	ASV
	0.686348	0.907528	0.823387	0.907528	0.907528	0.907528	0.691737	0.494789	0.631408	seq233	ASV
	0.000569865	0.37774	0.0384109	0.00170959	0.37774	0.0576163	0.617474	2.58248	1.13506	seq234	ASV
	0.392945	0.389682	0.960395	0.589417	0.589417	0.960395	1.2225	0.726779	0.690684	seq235	ASV
	0.494256	0.52107	1	0.781605	0.781605	1	0.195504	0	0	seq236	ASV
	0.0610383	0.0650283	0.941011	0.0975424	0.0975424	0.941011	0.25813	1.09005	1.13087	seq237	ASV
	0.428968	0.048645	0.289762	0.428968	0.145935	0.428968	0.636319	1.06305	1.78123	seq238	ASV
	0.964087	0.854967	0.848551	0.964087	0.964087	0.964087	1.3173	1.34128	1.21357	seq239	ASV
	0.851348	0.0261921	0.0414759	0.851348	0.0622139	0.0622139	0.388112	0.29571	1.57413	seq240	ASV
	0.159909	0.0240892	0.414021	0.239864	0.0722675	0.414021	0.530184	1.19399	1.67642	seq241	ASV
	0.725569	0.903597	0.702232	0.903597	0.903597	0.903597	0.492487	0.647086	0.435673	seq242	ASV
	0.602619	0.552502	0.928608	0.903929	0.903929	0.928608	1.20379	0.913481	0.850809	seq243	ASV
	0.791955	0.0115042	0.0506922	0.791955	0.0345127	0.0760384	1.4282	1.56005	2.80077	seq244	ASV
	0.517622	0.325602	0.748535	0.748535	0.748535	0.748535	0.512626	0.839973	1.0434	seq245	ASV
	0.494256	0.52107	1	0.781605	0.781605	1	0.184693	0	0	seq246	ASV
	0.550212	0.12281	0.400374	0.550212	0.368431	0.550212	0.810186	0.517611	0	seq247	ASV
	0.494256	0.52107	1	0.781605	0.781605	1	0.182781	0	0	seq248	ASV
	0.494256	0.52107	1	0.781605	0.781605	1	0.181501	0	0	seq249	ASV
	0.228281	0.256316	0.997456	0.384474	0.384474	0.997456	0.900739	0.371488	0.369737	seq250	ASV
	0.911831	0.437656	0.455195	0.911831	0.682793	0.682793	0.296236	0.33583	0	seq251	ASV
	0.500289	0.239196	0.126126	0.500289	0.358794	0.358794	0.819577	0.479531	1.45404	seq252	ASV
	0.542709	0.730853	0.437769	0.730853	0.730853	0.730853	0.192731	0	0.308678	seq253	ASV
	0.494256	0.52107	1	0.781605	0.781605	1	0.190463	0	0	seq254	ASV
	0.190683	0.588823	0.134527	0.286024	0.588823	0.286024	0.197382	0.647855	0	seq255	ASV
	0.285249	0.711242	0.244615	0.427873	0.711242	0.427873	0.125719	0.467409	0	seq256	ASV
	0.381766	0.393226	0.977782	0.589839	0.589839	0.977782	0.341897	0.7651	0.781978	seq257	ASV
	0.659615	0.0474689	0.0426018	0.659615	0.0712034	0.0712034	0.811522	0.60661	1.80549	seq258	ASV
	0.494256	0.52107	1	0.781605	0.781605	1	0.179411	0	0	seq259	ASV
	0.494256	0.52107	1	0.781605	0.781605	1	0.180937	0	0	seq260	ASV
	0.494256	0.52107	1	0.781605	0.781605	1	0.171804	0	0	seq261	ASV
	0.329868	0.360258	1	0.540387	0.540387	1	0.313451	0	0	seq262	ASV
	0.555644	0.195227	0.525939	0.555644	0.555644	0.555644	0.608264	0.34958	0	seq263	ASV
	0.0595581	0.754696	0.0775076	0.116261	0.754696	0.116261	0.117123	0.787164	0	seq264	ASV
	0.235745	0.0652719	0.527634	0.353617	0.195816	0.527634	0.920738	0.368313	0	seq265	ASV
	1	0.0469427	0.0906968	1	0.136045	0.136045	0	0	0.622884	seq266	ASV
	0.567891	0.0505544	0.223196	0.567891	0.151663	0.334795	0.479575	0.711068	1.33313	seq267	ASV
	0.494256	0.52107	1	0.781605	0.781605	1	0.195746	0	0	seq268	ASV
	0.198787	0.644546	0.524639	0.596361	0.644546	0.644546	0.901623	1.60515	1.16953	seq269	ASV
	0.406202	0.953074	0.476589	0.714883	0.953074	0.714883	1.30312	0.855776	1.33681	seq270	ASV
	0.811768	0.876151	0.747547	0.876151	0.876151	0.876151	0.541039	0.429175	0.619027	seq271	ASV
	0.494256	0.52107	1	0.781605	0.781605	1	0.171634	0	0	seq272	ASV
	0.252371	0.282443	1	0.423664	0.423664	1	0.400436	0	0	seq273	ASV
	0.220414	0.674423	0.533167	0.661243	0.674423	0.674423	1.96946	2.52718	2.17232	seq274	ASV
	0.468989	0.50953	0.25695	0.50953	0.50953	0.50953	0.27682	0	0.545382	seq275	ASV
	0.0701301	0.651003	0.284898	0.21039	0.651003	0.427347	0.187697	0.931596	0.383777	seq276	ASV
	0.653647	0.381047	0.698515	0.698515	0.698515	0.698515	0.833431	0.600676	0.348464	seq277	ASV
	0.398837	0.0769891	0.0309804	0.398837	0.115484	0.0929411	0.608846	0.231329	1.45827	seq278	ASV
	0.968536	0.191812	0.280952	0.968536	0.421428	0.421428	1.0444	1.0631	1.70716	seq279	ASV
	0.0754668	1	0.155343	0.2264	1	0.233015	0	0.467153	0	seq280	ASV
	1	0.0041124	0.0142043	1	0.0123372	0.0213065	0	0	0.968411	seq281	ASV
	0.916773	0.37265	0.50017	0.916773	0.750254	0.750254	0.150786	0.184658	0.459418	seq282	ASV
	0.0526322	0.748093	0.199662	0.157897	0.748093	0.299493	0.459677	1.3882	0.621764	seq283	ASV
	0.991891	0.186178	0.26463	0.991891	0.396945	0.396945	0.457337	0.461605	1.05195	seq284	ASV
	0.326051	0.690725	0.263553	0.489076	0.690725	0.489076	0.136279	0.452804	0	seq285	ASV
	0.689982	0.982827	0.736863	0.982827	0.982827	0.982827	0.657458	0.467919	0.66835	seq286	ASV
	0.373434	0.403349	1	0.605024	0.605024	1	0.24926	0	0	seq287	ASV
	0.494256	0.52107	1	0.781605	0.781605	1	0.187951	0	0	seq288	ASV
	0.720443	0.13599	0.121737	0.720443	0.203985	0.203985	0.705123	0.862954	0	seq289	ASV
	0.494256	0.52107	1	0.781605	0.781605	1	0.181905	0	0	seq290	ASV
	0.695027	0.133886	0.113879	0.695027	0.200828	0.200828	0.935202	0.743041	1.7231	seq291	ASV
	0.494256	0.52107	1	0.781605	0.781605	1	0.172594	0	0	seq292	ASV
	0.275427	0.773194	0.530974	0.773194	0.773194	0.773194	0.375434	0	0.2701	seq293	ASV
	0.952471	0.170445	0.263472	0.952471	0.395208	0.395208	0.960242	0.989054	1.67032	seq294	ASV
	0.326358	0.983915	0.423942	0.635913	0.983915	0.635913	1.09859	1.55554	1.08862	seq295	ASV
	0.68073	0.22436	0.175121	0.68073	0.33654	0.33654	0.11991	0	0.498689	seq296	ASV
	0.494256	0.52107	1	0.781605	0.781605	1	0.187752	0	0	seq297	ASV
	0.329402	0.359795	1	0.539692	0.539692	1	0.313252	0	0	seq298	ASV
	0.346448	0.390252	0.140817	0.390252	0.390252	0.390252	0.64903	1.08186	0.228414	seq299	ASV
	0.0754668	1	0.155343	0.2264	1	0.233015	0	0.442366	0	seq300	ASV
	0.412637	0.962525	0.539672	0.809508	0.962525	0.809508	0.225165	0	0.211435	seq301	ASV
	0.278523	0.308892	1	0.463339	0.463339	1	0.318891	0	0	seq302	ASV
	0.330413	0.3608	1	0.541199	0.541199	1	0.307341	0	0	seq303	ASV
	0.494256	0.52107	1	0.781605	0.781605	1	0.172942	0	0	seq304	ASV
	0.76793	0.697845	0.924706	0.924706	0.924706	0.924706	1.51277	1.64646	1.7002	seq305	ASV
	0.334079	0.847157	0.351001	0.526501	0.847157	0.526501	0.344	0	0.416932	seq306	ASV
	0.805033	0.864943	0.733204	0.864943	0.864943	0.864943	0.432556	0.326468	0.51043	seq307	ASV
	0.100795	0.814204	0.265156	0.302385	0.814204	0.397735	0.484489	1.16797	0.587919	seq308	ASV
	0.501922	0.255291	0.135071	0.501922	0.382936	0.382936	0.684927	0.378831	1.23888	seq309	ASV
	1	0.0469427	0.0906968	1	0.136045	0.136045	0	0	0.593753	seq310	ASV
	0.34196	0.37226	1	0.55839	0.55839	1	0.265797	0	0	seq311	ASV
	0.0571849	0.0952028	0.917374	0.142804	0.142804	0.917374	0.332505	1.20225	1.14335	seq312	ASV
	0.494256	0.52107	1	0.781605	0.781605	1	0.173113	0	0	seq313	ASV
	0.249885	0.279917	1	0.419875	0.419875	1	0.344145	0	0	seq314	ASV
	0.0754668	1	0.155343	0.2264	1	0.233015	0	0.444409	0	seq315	ASV
	0.232135	0.26182	1	0.392729	0.392729	1	0.426304	0	0	seq316	ASV
	0.33046	0.360847	1	0.54127	0.54127	1	0.290564	0	0	seq317	ASV
	0.876883	0.774856	0.904977	0.904977	0.904977	0.904977	0.275582	0.33515	0.392777	seq318	ASV
	0.280784	0.713721	0.242543	0.421176	0.713721	0.421176	0.117855	0.444112	0	seq319	ASV
	0.593282	0.908923	0.742471	0.908923	0.908923	0.908923	0.335888	0.550505	0.384823	seq320	ASV
	0.0754668	1	0.155343	0.2264	1	0.233015	0	0.46109	0	seq321	ASV
	0.723429	0.479435	0.378362	0.723429	0.719152	0.719152	0.261952	0.384838	0	seq322	ASV
	0.494256	0.52107	1	0.781605	0.781605	1	0.183168	0	0	seq323	ASV
	0.338972	0.369297	1	0.553946	0.553946	1	0.288779	0	0	seq324	ASV
	0.671827	0.117896	0.319075	0.671827	0.353687	0.478613	0.720195	0.53834	0	seq325	ASV
	0.380539	0.656877	0.28306	0.570808	0.656877	0.570808	0.273739	0	0.421221	seq326	ASV
	0.0754668	1	0.155343	0.2264	1	0.233015	0	0.444232	0	seq327	ASV
	0.658676	0.0716745	0.0607381	0.658676	0.107512	0.107512	0.138733	0	0.747162	seq328	ASV
	0.944031	0.969397	0.929501	0.969397	0.969397	0.969397	0.631747	0.602529	0.648758	seq329	ASV
	0.383649	0.666863	0.290351	0.575474	0.666863	0.575474	0.14347	0.416493	0	seq330	ASV
	0.494256	0.52107	1	0.781605	0.781605	1	0.159732	0	0	seq331	ASV
	0.216276	0.337413	0.0737687	0.324414	0.337413	0.221306	0.46991	0	0.857586	seq332	ASV
	0.520129	0.603372	0.341347	0.603372	0.603372	0.603372	0.691244	0.435027	0.911666	seq333	ASV
	0.0754668	1	0.155343	0.2264	1	0.233015	0	0.441073	0	seq334	ASV
	0.91442	0.884974	0.970347	0.970347	0.970347	0.970347	0.328998	0.291358	0.275012	seq335	ASV
	0.337653	0.367988	1	0.551982	0.551982	1	0.271312	0	0	seq336	ASV
	0.64486	0.493124	0.343563	0.64486	0.64486	0.64486	0.233557	0.380868	0	seq337	ASV
	0.923778	0.775358	0.75023	0.923778	0.923778	0.923778	0.28996	0.320731	0.192153	seq338	ASV
	0.656401	0.268737	0.197057	0.656401	0.403105	0.403105	0.118734	0	0.434215	seq339	ASV
	0.756461	0.792873	0.638609	0.792873	0.792873	0.792873	0.702512	0.837311	0.580925	seq340	ASV
	0.859128	0.0117684	0.0440685	0.859128	0.0353051	0.0661028	0.56192	0.633127	1.6601	seq341	ASV
	0.0148459	0.765933	0.0280879	0.0421318	0.765933	0.0421318	0.653312	1.61941	0.529805	seq342	ASV
	0.152846	0.118781	0.850965	0.229269	0.229269	0.850965	0.966314	0.362803	0.263836	seq343	ASV
	0.459652	0.641661	0.326011	0.641661	0.641661	0.641661	0.144753	0.360846	0	seq344	ASV
	0.0754668	1	0.155343	0.2264	1	0.233015	0	0.438087	0	seq345	ASV
	0.973746	0.150239	0.211704	0.973746	0.317556	0.317556	0.441645	0.427357	1.11143	seq346	ASV
	0.979584	0.252393	0.32092	0.979584	0.48138	0.48138	0.628341	0.617823	1.13159	seq347	ASV
	0.569109	0.562862	0.345758	0.569109	0.569109	0.569109	0.154754	0	0.322311	seq348	ASV
	0.329115	0.813951	0.328846	0.493672	0.813951	0.493672	0.355983	0	0.447187	seq349	ASV
	0.943962	0.0176378	0.0377647	0.943962	0.0529133	0.056647	0.431312	0.408066	1.2823	seq350	ASV
	0.461437	0.530511	0.264346	0.530511	0.530511	0.530511	0.237061	0	0.452061	seq351	ASV
	0.494256	0.52107	1	0.781605	0.781605	1	0.165053	0	0	seq352	ASV
	0.494256	0.52107	1	0.781605	0.781605	1	0.147364	0	0	seq353	ASV
	0.851718	0.45746	0.435949	0.851718	0.68619	0.68619	0.263853	0.326055	0	seq354	ASV
	0.783472	0.0943288	0.227162	0.783472	0.282986	0.340743	0.516987	0.623958	1.21674	seq355	ASV
	0.494256	0.52107	1	0.781605	0.781605	1	0.173744	0	0	seq356	ASV
	0.494256	0.52107	1	0.781605	0.781605	1	0.170157	0	0	seq357	ASV
	0.583239	0.198738	0.510607	0.583239	0.583239	0.583239	0.0781133	0.226566	0.450148	seq358	ASV
	0.397534	0.427022	1	0.640533	0.640533	1	0.216874	0	0	seq359	ASV
	0.838682	0.0331616	0.0975247	0.838682	0.0994849	0.146287	0.345408	0.428547	1.2853	seq360	ASV
	0.494256	0.52107	1	0.781605	0.781605	1	0.154021	0	0	seq361	ASV
	0.473366	0.114816	0.438282	0.473366	0.344447	0.473366	0.188567	0.453835	0.813957	seq362	ASV
	0.234022	0.263749	1	0.395623	0.395623	1	0.37254	0	0	seq363	ASV
	0.399906	0.152057	0.581804	0.581804	0.45617	0.581804	0.138705	0.421055	0.652693	seq364	ASV
	0.331998	0.362374	1	0.543562	0.543562	1	0.273979	0	0	seq365	ASV
	0.168031	0.830948	0.357102	0.504094	0.830948	0.535653	1.29458	0.775883	1.20949	seq366	ASV
	0.614543	0.665376	0.972721	0.972721	0.972721	0.972721	0.509685	0.345408	0.359402	seq367	ASV
	0.677781	0.11131	0.304204	0.677781	0.333929	0.456306	0.132606	0.278636	0.73326	seq368	ASV
	0.52572	0.878847	0.525678	0.78858	0.878847	0.78858	0.15666	0	0.196708	seq369	ASV
	0.578754	0.514425	0.32043	0.578754	0.578754	0.578754	0.161553	0	0.363743	seq370	ASV
	0.113289	0.204376	0.850296	0.306564	0.306564	0.850296	0.203486	0.838226	0.743972	seq371	ASV
	0.172598	0.0374534	0.4864	0.258897	0.11236	0.4864	0.0592079	0.496719	0.775847	seq372	ASV
	0.494256	0.52107	1	0.781605	0.781605	1	0.158031	0	0	seq373	ASV
	0.494256	0.52107	1	0.781605	0.781605	1	0.151779	0	0	seq374	ASV
	0.399442	0.832406	0.395151	0.599162	0.832406	0.599162	0.278771	0	0.353208	seq375	ASV
	0.0754668	1	0.155343	0.2264	1	0.233015	0	0.404094	0	seq376	ASV
	0.805016	0.237537	0.230919	0.805016	0.356305	0.356305	0.530974	0.43686	1.01273	seq377	ASV
	0.233198	0.262906	1	0.394359	0.394359	1	0.379104	0	0	seq378	ASV
	0.494256	0.52107	1	0.781605	0.781605	1	0.15532	0	0	seq379	ASV
	0.494256	0.52107	1	0.781605	0.781605	1	0.175566	0	0	seq380	ASV
	0.329571	0.359963	1	0.539945	0.539945	1	0.255095	0	0	seq381	ASV
	0.494256	0.52107	1	0.781605	0.781605	1	0.15688	0	0	seq382	ASV
	0.728972	0.969694	0.807388	0.969694	0.969694	0.969694	0.365451	0.236921	0.350441	seq383	ASV
	0.494256	0.52107	1	0.781605	0.781605	1	0.174337	0	0	seq384	ASV
	1	0.00817531	0.0239622	1	0.0245259	0.0359433	0	0	0.6244	seq385	ASV
	0.494256	0.52107	1	0.781605	0.781605	1	0.140531	0	0	seq386	ASV
	0.494256	0.52107	1	0.781605	0.781605	1	0.156203	0	0	seq387	ASV
	0.494256	0.52107	1	0.781605	0.781605	1	0.152844	0	0	seq388	ASV
	0.494256	0.52107	1	0.781605	0.781605	1	0.176732	0	0	seq389	ASV
	0.494256	0.52107	1	0.781605	0.781605	1	0.152397	0	0	seq390	ASV
	0.895248	0.223429	0.352102	0.895248	0.528153	0.528153	0.318089	0.362579	0.758383	seq391	ASV
	0.774946	0.506838	0.736765	0.774946	0.774946	0.774946	0.148226	0.0883658	0	seq392	ASV
	0.773092	0.0952401	0.232832	0.773092	0.28572	0.349248	0.211199	0.313857	0.849407	seq393	ASV
	0.657742	0.046163	0.0413919	0.657742	0.0692445	0.0692445	0.269938	0.119705	0.998836	seq394	ASV
	0.566838	0.907019	0.578747	0.86812	0.907019	0.86812	0.545105	0.351515	0.587127	seq395	ASV
	0.909542	0.791708	0.753096	0.909542	0.909542	0.909542	0.578524	0.622039	0.470739	seq396	ASV
	0.0754668	1	0.155343	0.2264	1	0.233015	0	0.380198	0	seq397	ASV
	0.0754668	1	0.155343	0.2264	1	0.233015	0	0.384149	0	seq398	ASV
	0.261471	0.0771894	0.538105	0.392207	0.231568	0.538105	0.661698	0.269346	0	seq399	ASV
	0.494256	0.52107	1	0.781605	0.781605	1	0.156535	0	0	seq400	ASV
	0.568811	0.00787487	0.0669769	0.568811	0.0236246	0.100465	0.289121	0.490261	1.30981	seq401	ASV
	1	0.0469427	0.0906968	1	0.136045	0.136045	0	0	0.54783	seq402	ASV
	0.543642	0.677622	0.89553	0.89553	0.89553	0.89553	0.124954	0.288139	0.24389	seq403	ASV
	0.450951	0.999013	0.548665	0.822998	0.999013	0.822998	0.466079	0.196321	0.465608	seq404	ASV
	1	0.0469427	0.0906968	1	0.136045	0.136045	0	0	0.477146	seq405	ASV
	0.242926	0.0326978	0.00673873	0.242926	0.0490467	0.0202162	0.688527	0.289132	1.47463	seq406	ASV
	1	0.0469427	0.0906968	1	0.136045	0.136045	0	0	0.403565	seq407	ASV
	0.298814	0.541269	0.179663	0.448222	0.541269	0.448222	0.657913	0.276556	0.896286	seq408	ASV
	0.939398	0.748347	0.832303	0.939398	0.939398	0.939398	0.232148	0.256504	0.341686	seq409	ASV
	1	0.0469427	0.0906968	1	0.136045	0.136045	0	0	0.463597	seq410	ASV
	0.757897	0.496466	0.739719	0.757897	0.757897	0.757897	0.533052	0.645545	0.797776	seq411	ASV
	0.494256	0.52107	1	0.781605	0.781605	1	0.147171	0	0	seq412	ASV
	0.306709	0.11078	0.584578	0.460064	0.33234	0.584578	0.545242	0.218743	0	seq413	ASV
	0.527407	0.862196	0.515407	0.79111	0.862196	0.79111	0.134613	0	0.17396	seq414	ASV
	0.505403	0.862986	0.700556	0.862986	0.862986	0.862986	0.143297	0	0.103789	seq415	ASV
	0.494256	0.52107	1	0.781605	0.781605	1	0.150686	0	0	seq416	ASV
	0.330079	0.360468	1	0.540701	0.540701	1	0.257965	0	0	seq417	ASV
	0.302729	0.702008	0.252727	0.454094	0.702008	0.454094	0.103587	0.366221	0	seq418	ASV
	0.461343	0.0767741	0.0378819	0.461343	0.115161	0.113646	0.206836	0	0.740537	seq419	ASV
	0.413959	0.507662	0.929007	0.761494	0.761494	0.929007	0.10912	0.346666	0.314208	seq420	ASV
	0.494256	0.52107	1	0.781605	0.781605	1	0.167413	0	0	seq421	ASV
	0.280155	0.748333	0.554974	0.748333	0.748333	0.748333	0.245592	0.607663	0.359815	seq422	ASV
	0.0830155	0.00441835	0.280102	0.124523	0.0132551	0.280102	1.08492	0.474665	0	seq423	ASV
	0.634311	0.599953	0.410598	0.634311	0.634311	0.634311	0.138997	0.257303	0	seq424	ASV
	0.47224	0.242303	0.672484	0.672484	0.672484	0.672484	1.06123	0.796825	0.601805	seq425	ASV
	1	0.0469427	0.0906968	1	0.136045	0.136045	0	0	0.534403	seq426	ASV
	0.565748	0.9567	0.614547	0.921821	0.9567	0.921821	0.403329	0.213684	0.422411	seq427	ASV
	0.491734	0.00250322	0.0390433	0.491734	0.00750967	0.058565	0.182587	0.404428	1.25035	seq428	ASV
	0.633528	0.321417	0.223081	0.633528	0.482126	0.482126	0.11785	0	0.379594	seq429	ASV
	0.395675	0.246425	0.756885	0.593512	0.593512	0.756885	0.113118	0.357642	0.469319	seq430	ASV
	0.494256	0.52107	1	0.781605	0.781605	1	0.154141	0	0	seq431	ASV
	0.753043	0.326586	0.559435	0.753043	0.753043	0.753043	0.288205	0.20168	0	seq432	ASV
	0.910488	0.915286	0.999422	0.999422	0.999422	0.999422	0.415506	0.378388	0.378088	seq433	ASV
	0.494256	0.52107	1	0.781605	0.781605	1	0.146923	0	0	seq434	ASV
	0.494256	0.52107	1	0.781605	0.781605	1	0.140377	0	0	seq435	ASV
	0.443566	0.601605	0.293174	0.601605	0.601605	0.601605	0.228893	0	0.394906	seq436	ASV
	0.225901	0.718131	0.508217	0.677703	0.718131	0.718131	0.374384	0	0.255984	seq437	ASV
	0.917139	0.347191	0.474048	0.917139	0.711071	0.711071	0.307132	0.275314	0	seq438	ASV
	0.494256	0.52107	1	0.781605	0.781605	1	0.169186	0	0	seq439	ASV
	0.211295	0.0286924	0.377902	0.316943	0.0860771	0.377902	1.09531	0.685926	0.324241	seq440	ASV
	0.674211	0.0135023	0.0744583	0.674211	0.040507	0.111687	0.0419821	0.14832	0.720161	seq441	ASV
	0.494256	0.52107	1	0.781605	0.781605	1	0.147044	0	0	seq442	ASV
	0.494256	0.52107	1	0.781605	0.781605	1	0.143728	0	0	seq443	ASV
	0.494256	0.52107	1	0.781605	0.781605	1	0.143548	0	0	seq444	ASV
	0.395076	0.66268	0.295685	0.592614	0.66268	0.592614	0.121102	0.343074	0	seq445	ASV
	1	0.0469427	0.0906968	1	0.136045	0.136045	0	0	0.501315	seq446	ASV
	0.568642	0.565358	0.347076	0.568642	0.568642	0.568642	0.144096	0	0.298926	seq447	ASV
	0.753636	0.489793	0.403613	0.753636	0.734689	0.734689	0.185807	0.264966	0	seq448	ASV
	0.494256	0.52107	1	0.781605	0.781605	1	0.152717	0	0	seq449	ASV
	0.262701	0.326817	0.951356	0.490225	0.490225	0.951356	0.272571	0.63789	0.613006	seq450	ASV
	0.285513	0.203303	0.0552809	0.285513	0.285513	0.165843	0.279893	0	0.635634	seq451	ASV
	0.65172	0.238632	0.519738	0.65172	0.65172	0.65172	0.36275	0.232815	0	seq452	ASV
	1	0.0469427	0.0906968	1	0.136045	0.136045	0	0	0.438781	seq453	ASV
	0.108637	0.895463	0.164153	0.24623	0.895463	0.24623	0.0283374	0.355689	0	seq454	ASV
	0.0754668	1	0.155343	0.2264	1	0.233015	0	0.363654	0	seq455	ASV
	0.494256	0.52107	1	0.781605	0.781605	1	0.134016	0	0	seq456	ASV
	0.494256	0.52107	1	0.781605	0.781605	1	0.159019	0	0	seq457	ASV
	0.0754668	1	0.155343	0.2264	1	0.233015	0	0.361464	0	seq458	ASV
	0.710925	0.0171211	0.0205801	0.710925	0.0308701	0.0308701	0.0815637	0	0.650332	seq459	ASV
	0.881518	0.000766215	0.00556434	0.881518	0.00229865	0.0083465	0.0558777	0.0896285	0.896955	seq460	ASV
	1	0.0469427	0.0906968	1	0.136045	0.136045	0	0	0.36881	seq461	ASV
	1	0.0469427	0.0906968	1	0.136045	0.136045	0	0	0.424024	seq462	ASV
	0.0754668	1	0.155343	0.2264	1	0.233015	0	0.345068	0	seq463	ASV
	0.494256	0.52107	1	0.781605	0.781605	1	0.150939	0	0	seq464	ASV
	0.613197	0.00919815	0.00919391	0.613197	0.0137972	0.0137972	0.308879	0.163801	1.12169	seq465	ASV
	0.523568	0.0323402	0.0207734	0.523568	0.0485103	0.0485103	0.187626	0	0.86713	seq466	ASV
	0.707774	0.48147	0.370922	0.707774	0.707774	0.707774	0.208684	0.31287	0	seq467	ASV
	0.136494	0.270417	0.798464	0.405625	0.405625	0.798464	0	0.341441	0.26842	seq468	ASV
	1	0.0469427	0.0906968	1	0.136045	0.136045	0	0	0.393771	seq469	ASV
	0.7409	0.263874	0.491871	0.7409	0.737807	0.737807	0.347069	0.251	0	seq470	ASV
	0.388119	0.0114821	0.136511	0.388119	0.0344463	0.204767	0	0.223575	0.710061	seq471	ASV
	0.494256	0.52107	1	0.781605	0.781605	1	0.150598	0	0	seq472	ASV
	0.0990133	0.273522	0.69487	0.29704	0.410283	0.69487	0.462092	0	0.136852	seq473	ASV
	0.0754668	1	0.155343	0.2264	1	0.233015	0	0.382042	0	seq474	ASV
	1	0.0469427	0.0906968	1	0.136045	0.136045	0	0	0.48011	seq475	ASV
	0.103929	0.709565	0.107606	0.161408	0.709565	0.161408	0.351556	0.858726	0.228756	seq476	ASV
	1	0.0469427	0.0906968	1	0.136045	0.136045	0	0	0.292248	seq477	ASV
	0.494256	0.52107	1	0.781605	0.781605	1	0.131792	0	0	seq478	ASV
	0.494256	0.52107	1	0.781605	0.781605	1	0.13536	0	0	seq479	ASV
	0.494256	0.52107	1	0.781605	0.781605	1	0.159412	0	0	seq480	ASV
	0.981351	0.910547	0.938843	0.981351	0.981351	0.981351	0.25244	0.258805	0.285036	seq481	ASV
	0.348228	0.680932	0.273857	0.522342	0.680932	0.522342	0.110534	0.347731	0	seq482	ASV
	0.139933	0.838811	0.177452	0.266178	0.838811	0.266178	0.0424986	0.333877	0	seq483	ASV
	0.494256	0.52107	1	0.781605	0.781605	1	0.165288	0	0	seq484	ASV
	0.675055	0.253822	0.523879	0.675055	0.675055	0.675055	0.246105	0.382784	0.643871	seq485	ASV
	0.738802	0.578123	0.461235	0.738802	0.738802	0.738802	0.202163	0.116889	0.353784	seq486	ASV
	0.132899	0.28102	0.77397	0.398696	0.42153	0.77397	0	0.334098	0.254478	seq487	ASV
	0.494256	0.52107	1	0.781605	0.781605	1	0.131747	0	0	seq488	ASV
	0.679935	0.591497	0.433569	0.679935	0.679935	0.679935	0.141158	0.242971	0	seq489	ASV
	0.494256	0.52107	1	0.781605	0.781605	1	0.149467	0	0	seq490	ASV
	0.93831	0.762478	0.845491	0.93831	0.93831	0.93831	0.508612	0.485092	0.41073	seq491	ASV
	0.0754668	1	0.155343	0.2264	1	0.233015	0	0.364608	0	seq492	ASV
	0.372274	0.00621585	0.0988533	0.372274	0.0186476	0.14828	0.186297	0.432263	1.00694	seq493	ASV
	0.494256	0.52107	1	0.781605	0.781605	1	0.129105	0	0	seq494	ASV
	1	0.0469427	0.0906968	1	0.136045	0.136045	0	0	0.49233	seq495	ASV
	0.0754668	1	0.155343	0.2264	1	0.233015	0	0.362857	0	seq496	ASV
	0.494256	0.52107	1	0.781605	0.781605	1	0.13144	0	0	seq497	ASV
	0.776778	0.722404	0.598191	0.776778	0.776778	0.776778	0.21938	0.294409	0.119205	seq498	ASV
	0.912564	0.118229	0.157227	0.912564	0.23584	0.23584	0.231553	0.206467	0.614689	seq499	ASV
	0.635407	0.316612	0.220704	0.635407	0.474919	0.474919	0.120043	0	0.390836	seq500	ASV
	0.957154	0.557322	0.588638	0.957154	0.882957	0.882957	0.196477	0.183786	0.344321	seq501	ASV
	0.418328	0.654631	0.306566	0.627492	0.654631	0.627492	0.107258	0.289651	0	seq502	ASV
	0.0754668	1	0.155343	0.2264	1	0.233015	0	0.340571	0	seq503	ASV
	0.689073	0.767419	0.945944	0.945944	0.945944	0.945944	0.176708	0.285113	0.262061	seq504	ASV
	0.836729	0.58176	0.761424	0.836729	0.836729	0.836729	0.276354	0.334535	0.442168	seq505	ASV
	0.0754668	1	0.155343	0.2264	1	0.233015	0	0.339918	0	seq506	ASV
	0.0754668	1	0.155343	0.2264	1	0.233015	0	0.338619	0	seq507	ASV
	0.55019	1.33272e-07	2.94054e-05	0.55019	3.99817e-07	4.4108e-05	0	0.143264	1.47086	seq508	ASV
	0.494256	0.52107	1	0.781605	0.781605	1	0.129571	0	0	seq509	ASV
	0.385193	0.666289	0.291071	0.577789	0.666289	0.577789	0.103185	0.298549	0	seq510	ASV
	0.605388	0.605745	0.39625	0.605745	0.605745	0.605745	0.113284	0.219717	0	seq511	ASV
	0.233079	0.56036	0.150049	0.349618	0.56036	0.349618	0.310267	0	0.471146	seq512	ASV
	0.0239118	0.352557	0.301454	0.0717354	0.352557	0.352557	0	0.521183	0.225555	seq513	ASV
	0.219689	0.0248877	0.34272	0.329534	0.0746631	0.34272	0.0752347	0.400819	0.716225	seq514	ASV
	0.332445	0.661866	0.68719	0.68719	0.68719	0.68719	0.463584	0.203795	0.338979	seq515	ASV
	0.0262012	0.995739	0.0756963	0.0786035	0.995739	0.113545	0.158855	0.70708	0.160236	seq516	ASV
	0.494256	0.52107	1	0.781605	0.781605	1	0.138675	0	0	seq517	ASV
	0.494256	0.52107	1	0.781605	0.781605	1	0.115818	0	0	seq518	ASV
	0.534695	0.209238	0.120145	0.534695	0.313857	0.313857	0.143004	0	0.452287	seq519	ASV
	0.494256	0.52107	1	0.781605	0.781605	1	0.134789	0	0	seq520	ASV
	0.467439	0.551121	0.279177	0.551121	0.551121	0.551121	0.159771	0.342679	0	seq521	ASV
	0.348318	0.378557	1	0.567836	0.567836	1	0.214385	0	0	seq522	ASV
	0.475339	0.168932	0.545767	0.545767	0.506797	0.545767	0.0938009	0.279442	0.476606	seq523	ASV
	0.494256	0.52107	1	0.781605	0.781605	1	0.107017	0	0	seq524	ASV
	0.329743	0.360134	1	0.540201	0.540201	1	0.240237	0	0	seq525	ASV
	0.751428	0.379145	0.620345	0.751428	0.751428	0.751428	0.129748	0.207293	0.359615	seq526	ASV
	0.404902	0.013817	0.14575	0.404902	0.0414511	0.218624	0	0.2072	0.663567	seq527	ASV
	0.494256	0.52107	1	0.781605	0.781605	1	0.142741	0	0	seq528	ASV
	0.247638	0.277632	1	0.416448	0.416448	1	0.273545	0	0	seq529	ASV
	0.494256	0.52107	1	0.781605	0.781605	1	0.147186	0	0	seq530	ASV
	0.494256	0.52107	1	0.781605	0.781605	1	0.138092	0	0	seq531	ASV
	0.85617	0.457173	0.438364	0.85617	0.68576	0.68576	0.196264	0.241099	0	seq532	ASV
	0.494256	0.52107	1	0.781605	0.781605	1	0.122264	0	0	seq533	ASV
	0.494256	0.52107	1	0.781605	0.781605	1	0.124167	0	0	seq534	ASV
	0.494256	0.52107	1	0.781605	0.781605	1	0.128313	0	0	seq535	ASV
	0.423814	0.57717	0.268009	0.57717	0.57717	0.57717	0.413676	0.184838	0.583451	seq536	ASV
	1	0.0469427	0.0906968	1	0.136045	0.136045	0	0	0.394906	seq537	ASV
	0.0754668	1	0.155343	0.2264	1	0.233015	0	0.319231	0	seq538	ASV
	0.0754668	1	0.155343	0.2264	1	0.233015	0	0.341403	0	seq539	ASV
	0.0514208	0.294282	0.499051	0.154262	0.441423	0.499051	0.0666919	0.607463	0.374293	seq540	ASV
	0.993322	0.63247	0.689696	0.993322	0.993322	0.993322	0.256349	0.254212	0.126182	seq541	ASV
	0.494256	0.52107	1	0.781605	0.781605	1	0.137552	0	0	seq542	ASV
	0.352304	0.67922	0.275753	0.528456	0.67922	0.528456	0.0959994	0.299106	0	seq543	ASV
	0.475995	0.219896	0.633361	0.633361	0.633361	0.633361	0.326939	0.149206	0	seq544	ASV
	1	0.0469427	0.0906968	1	0.136045	0.136045	0	0	0.328788	seq545	ASV
	1	0.0469427	0.0906968	1	0.136045	0.136045	0	0	0.371919	seq546	ASV
	0.0754668	1	0.155343	0.2264	1	0.233015	0	0.319102	0	seq547	ASV
	0.409707	0.549551	0.245423	0.549551	0.549551	0.549551	0.376011	0.138432	0.559567	seq548	ASV
	0.165423	0.192638	1	0.288957	0.288957	1	0.369741	0	0	seq549	ASV
	0.0754668	1	0.155343	0.2264	1	0.233015	0	0.34104	0	seq550	ASV
	0.467997	0.278004	0.73023	0.701995	0.701995	0.73023	0.109631	0.283675	0.387365	seq551	ASV
	0.494645	0.578272	0.942166	0.867407	0.867407	0.942166	0.121464	0	0.0161764	seq552	ASV
	0.182292	0.783608	0.404673	0.546876	0.783608	0.60701	0.201626	0.556639	0.279095	seq553	ASV
	0.250163	0.2802	1	0.420299	0.420299	1	0.232109	0	0	seq554	ASV
	0.494256	0.52107	1	0.781605	0.781605	1	0.140318	0	0	seq555	ASV
	0.494256	0.52107	1	0.781605	0.781605	1	0.121307	0	0	seq556	ASV
	1	0.0469427	0.0906968	1	0.136045	0.136045	0	0	0.385636	seq557	ASV
	0.494256	0.52107	1	0.781605	0.781605	1	0.119946	0	0	seq558	ASV
	0.9277	0.268567	0.31178	0.9277	0.467671	0.467671	0.251087	0.22802	0.551872	seq559	ASV
	0.478006	0.636375	0.334702	0.636375	0.636375	0.636375	0.104405	0.251598	0	seq560	ASV
	0.0754668	1	0.155343	0.2264	1	0.233015	0	0.340023	0	seq561	ASV
	0.673242	0.303022	0.588949	0.673242	0.673242	0.673242	0.260888	0.160905	0	seq562	ASV
	0.0754668	1	0.155343	0.2264	1	0.233015	0	0.341917	0	seq563	ASV
	1	0.00424666	0.014556	1	0.01274	0.021834	0	0	0.625369	seq564	ASV
	0.0754668	1	0.155343	0.2264	1	0.233015	0	0.311629	0	seq565	ASV
	0.0979627	0.276778	0.687093	0.293888	0.415168	0.687093	0.0661562	0.388608	0.290851	seq566	ASV
	0.619209	0.282819	0.192267	0.619209	0.424228	0.424228	0.335569	0.480902	0	seq567	ASV
	0.0754668	1	0.155343	0.2264	1	0.233015	0	0.35304	0	seq568	ASV
	0.3109	0.697929	0.256519	0.46635	0.697929	0.46635	0.0868531	0.300275	0	seq569	ASV
	1	0.0469427	0.0906968	1	0.136045	0.136045	0	0	0.439419	seq570	ASV
	0.332573	0.362946	1	0.544419	0.544419	1	0.201285	0	0	seq571	ASV
	0.0754668	1	0.155343	0.2264	1	0.233015	0	0.335218	0	seq572	ASV
	0.66632	0.891823	0.819492	0.891823	0.891823	0.891823	0.327172	0.4398	0.364998	seq573	ASV
	0.579763	0.906383	0.588664	0.882996	0.906383	0.882996	0.383344	0.228332	0.418388	seq574	ASV
	1	0.00514547	0.0168466	1	0.0154364	0.0252698	0	0	0.547066	seq575	ASV
	0.0754668	1	0.155343	0.2264	1	0.233015	0	0.302673	0	seq576	ASV
	0.449085	0.00122844	0.0280284	0.449085	0.00368532	0.0420426	0	0.147431	0.691827	seq577	ASV
	0.0754668	1	0.155343	0.2264	1	0.233015	0	0.332553	0	seq578	ASV
	0.497125	0.144428	0.481394	0.497125	0.433283	0.497125	0.0473606	0.209978	0.421698	seq579	ASV
	0.781353	0.224364	0.416221	0.781353	0.624331	0.624331	0.168975	0.234883	0.4777	seq580	ASV
	NA	NA	NA	NA	NA	NA	0	0	0	seq581	ASV
	0.494256	0.52107	1	0.781605	0.781605	1	0.117402	0	0	seq582	ASV
	0.0754668	1	0.155343	0.2264	1	0.233015	0	0.337309	0	seq583	ASV
	0.760294	0.0551923	0.0616987	0.760294	0.0925481	0.0925481	0.0571564	0	0.444146	seq584	ASV
	0.308024	0.699349	0.255185	0.462036	0.699349	0.462036	0.0855227	0.297987	0	seq585	ASV
	0.092983	0.507547	0.432337	0.278949	0.507547	0.507547	0	0.248791	0.103789	seq586	ASV
	0.494256	0.52107	1	0.781605	0.781605	1	0.116599	0	0	seq587	ASV
	0.494256	0.52107	1	0.781605	0.781605	1	0.117801	0	0	seq588	ASV
	1	0.00447103	0.0151379	1	0.0134131	0.0227068	0	0	0.632706	seq589	ASV
	0.494256	0.52107	1	0.781605	0.781605	1	0.120599	0	0	seq590	ASV
	0.494256	0.52107	1	0.781605	0.781605	1	0.136244	0	0	seq591	ASV
	0.494256	0.52107	1	0.781605	0.781605	1	0.120293	0	0	seq592	ASV
	0.0754668	1	0.155343	0.2264	1	0.233015	0	0.312237	0	seq593	ASV
	1	0.0469427	0.0906968	1	0.136045	0.136045	0	0	0.357163	seq594	ASV
	0.270307	0.11494	0.640908	0.40546	0.344819	0.640908	0.0793318	0.333024	0.467375	seq595	ASV
	0.494256	0.52107	1	0.781605	0.781605	1	0.133188	0	0	seq596	ASV
	0.494256	0.52107	1	0.781605	0.781605	1	0.143805	0	0	seq597	ASV
	0.0754668	1	0.155343	0.2264	1	0.233015	0	0.311303	0	seq598	ASV
	0.202389	0.234047	0.0445011	0.234047	0.234047	0.133503	0.284179	0	0.566628	seq599	ASV
	0.494256	0.52107	1	0.781605	0.781605	1	0.135515	0	0	seq600	ASV
	1	0.0469427	0.0906968	1	0.136045	0.136045	0	0	0.312079	seq601	ASV
	0.411851	0.588338	0.266801	0.588338	0.588338	0.588338	0.18289	0	0.311253	seq602	ASV
	0.494256	0.52107	1	0.781605	0.781605	1	0.139739	0	0	seq603	ASV
	0.334477	0.364837	1	0.547255	0.547255	1	0.240684	0	0	seq604	ASV
	0.684181	0.0497863	0.0471994	0.684181	0.0746794	0.0746794	0.0962567	0	0.596572	seq605	ASV
	0.494256	0.52107	1	0.781605	0.781605	1	0.117876	0	0	seq606	ASV
	0.0846858	0.621392	0.335142	0.254057	0.621392	0.502713	0	0.303426	0.0918197	seq607	ASV
	0.494256	0.52107	1	0.781605	0.781605	1	0.1056	0	0	seq608	ASV
	0.2595	0.289674	1	0.434511	0.434511	1	0.241357	0	0	seq609	ASV
	0.396559	0.921368	0.447751	0.671626	0.921368	0.671626	0.176063	0	0.197855	seq610	ASV
	0.880187	0.40634	0.558242	0.880187	0.837364	0.837364	0.144483	0.119917	0	seq611	ASV
	0.494256	0.52107	1	0.781605	0.781605	1	0.127162	0	0	seq612	ASV
	0.759452	0.306131	0.530961	0.759452	0.759452	0.759452	0.227812	0.306982	0.510555	seq613	ASV
	0.497946	0.630921	0.344186	0.630921	0.630921	0.630921	0.111077	0.258252	0	seq614	ASV
	0.0643541	0.162595	0.766616	0.193062	0.243893	0.766616	0	0.371688	0.297582	seq615	ASV
	0.0754668	1	0.155343	0.2264	1	0.233015	0	0.304681	0	seq616	ASV
	1	0.0469427	0.0906968	1	0.136045	0.136045	0	0	0.347238	seq617	ASV
	0.0754668	1	0.155343	0.2264	1	0.233015	0	0.32182	0	seq618	ASV
	0.78015	0.40724	0.629761	0.78015	0.78015	0.78015	0.203527	0.13931	0	seq619	ASV
	0.329377	0.35977	1	0.539655	0.539655	1	0.191356	0	0	seq620	ASV
	0.494256	0.52107	1	0.781605	0.781605	1	0.120986	0	0	seq621	ASV
	1	0.0469427	0.0906968	1	0.136045	0.136045	0	0	0.372849	seq622	ASV
	0.494256	0.52107	1	0.781605	0.781605	1	0.110986	0	0	seq623	ASV
	0.0484484	0.26546	0.521167	0.145345	0.398189	0.521167	0	0.395235	0.235658	seq624	ASV
	0.816405	0.278066	0.460745	0.816405	0.691118	0.691118	0.0740701	0.116889	0.287943	seq625	ASV
	0.494256	0.52107	1	0.781605	0.781605	1	0.103216	0	0	seq626	ASV
	0.513115	0.210639	0.5855	0.5855	0.5855	0.5855	0.197901	0.337901	0.484419	seq627	ASV
	0.494256	0.52107	1	0.781605	0.781605	1	0.128642	0	0	seq628	ASV
	0.494256	0.52107	1	0.781605	0.781605	1	0.145448	0	0	seq629	ASV
	0.494256	0.52107	1	0.781605	0.781605	1	0.127546	0	0	seq630	ASV
	0.494256	0.52107	1	0.781605	0.781605	1	0.111203	0	0	seq631	ASV
	1	0.0469427	0.0906968	1	0.136045	0.136045	0	0	0.342161	seq632	ASV
	1	0.0469427	0.0906968	1	0.136045	0.136045	0	0	0.361797	seq633	ASV
	0.134032	0.506995	0.524008	0.402097	0.524008	0.524008	0.33171	0	0.176088	seq634	ASV
	0.494256	0.52107	1	0.781605	0.781605	1	0.130499	0	0	seq635	ASV
	0.494256	0.52107	1	0.781605	0.781605	1	0.109511	0	0	seq636	ASV
	0.853399	0.0807069	0.103109	0.853399	0.154664	0.154664	0.0264189	0	0.294979	seq637	ASV
	0.444511	0.646232	0.318868	0.646232	0.646232	0.646232	0.101706	0.260907	0	seq638	ASV
	1	0.0469427	0.0906968	1	0.136045	0.136045	0	0	0.325636	seq639	ASV
	0.0754668	1	0.155343	0.2264	1	0.233015	0	0.284181	0	seq640	ASV
	0.494256	0.52107	1	0.781605	0.781605	1	0.128866	0	0	seq641	ASV
	0.494256	0.52107	1	0.781605	0.781605	1	0.116716	0	0	seq642	ASV
	0.494256	0.52107	1	0.781605	0.781605	1	0.131379	0	0	seq643	ASV
	0.581889	0.614254	0.387032	0.614254	0.614254	0.614254	0.248634	0.119052	0.374986	seq644	ASV
	0.494256	0.52107	1	0.781605	0.781605	1	0.113906	0	0	seq645	ASV
	0.442294	0.535281	0.931181	0.802922	0.802922	0.931181	0.292152	0.124836	0.148404	seq646	ASV
	0.862201	0.420353	0.584779	0.862201	0.862201	0.862201	0.19409	0.226838	0.356377	seq647	ASV
	1	0.0469427	0.0906968	1	0.136045	0.136045	0	0	0.353248	seq648	ASV
	0.524863	0.354219	0.197502	0.524863	0.524863	0.524863	0.107867	0	0.275543	seq649	ASV
	0.502326	0.62976	0.346275	0.62976	0.62976	0.62976	0.0989261	0.228225	0	seq650	ASV
	0.338812	0.897633	0.383672	0.575508	0.897633	0.575508	0.207518	0	0.237172	seq651	ASV
	0.494256	0.52107	1	0.781605	0.781605	1	0.116112	0	0	seq652	ASV
	0.494256	0.52107	1	0.781605	0.781605	1	0.109652	0	0	seq653	ASV
	0.494256	0.52107	1	0.781605	0.781605	1	0.141438	0	0	seq654	ASV
	0.399448	0.309255	0.846973	0.599172	0.599172	0.846973	0.0660087	0.256062	0.310597	seq655	ASV
	0.0754668	1	0.155343	0.2264	1	0.233015	0	0.294067	0	seq656	ASV
	0.253058	0.345807	0.0889608	0.345807	0.345807	0.266883	0.220845	0	0.414671	seq657	ASV
	0.345598	0.797338	0.592741	0.797338	0.797338	0.797338	0.147845	0	0.105068	seq658	ASV
	0.737112	0.00841799	0.0123161	0.737112	0.0184742	0.0184742	0.0706006	0	0.673748	seq659	ASV
	NA	NA	NA	NA	NA	NA	0	0	0	seq660	ASV
	0.333581	0.363947	1	0.54592	0.54592	1	0.207713	0	0	seq661	ASV
	0.932493	0.348832	0.4663	0.932493	0.69945	0.69945	0.236812	0.216769	0	seq662	ASV
	0.0754668	1	0.155343	0.2264	1	0.233015	0	0.28526	0	seq663	ASV
	0.390907	0.0747427	0.400642	0.400642	0.224228	0.400642	0.379121	0.209095	0	seq664	ASV
	0.494256	0.52107	1	0.781605	0.781605	1	0.131789	0	0	seq665	ASV
	1	0.0469427	0.0906968	1	0.136045	0.136045	0	0	0.287261	seq666	ASV
	0.674332	0.920592	0.675036	0.920592	0.920592	0.920592	0.172001	0.269646	0.147334	seq667	ASV
	0.261231	0.725227	0.233466	0.391847	0.725227	0.391847	0.0708505	0.284167	0	seq668	ASV
	0.494256	0.52107	1	0.781605	0.781605	1	0.113512	0	0	seq669	ASV
	0.494256	0.52107	1	0.781605	0.781605	1	0.107755	0	0	seq670	ASV
	0.494256	0.52107	1	0.781605	0.781605	1	0.119847	0	0	seq671	ASV
	1	0.0469427	0.0906968	1	0.136045	0.136045	0	0	0.313466	seq672	ASV
	0.759256	0.00229506	0.017432	0.759256	0.00688518	0.026148	0.0849535	0.144425	0.733818	seq673	ASV
	0.521022	0.00557571	0.0605505	0.521022	0.0167271	0.0908257	0.0452098	0.177608	0.668447	seq674	ASV
	0.819883	0.0952034	0.110282	0.819883	0.165423	0.165423	0.0378455	0	0.335844	seq675	ASV
	0.915321	0.823994	0.917114	0.917114	0.917114	0.917114	0.296164	0.320598	0.350622	seq676	ASV
	0.82411	0.687748	0.604556	0.82411	0.82411	0.82411	0.210741	0.156179	0.315894	seq677	ASV
	0.494256	0.52107	1	0.781605	0.781605	1	0.125763	0	0	seq678	ASV
	1	0.0469427	0.0906968	1	0.136045	0.136045	0	0	0.326515	seq679	ASV
	1	0.0469427	0.0906968	1	0.136045	0.136045	0	0	0.311919	seq680	ASV
	0.107193	0.392401	0.571727	0.32158	0.571727	0.571727	0	0.271937	0.15293	seq681	ASV
	0.517496	0.373068	0.204952	0.517496	0.517496	0.517496	0.145145	0	0.358221	seq682	ASV
	0.0156797	0.215983	0.366684	0.0470392	0.323975	0.366684	0	0.475578	0.255984	seq683	ASV
	1	0.0469427	0.0906968	1	0.136045	0.136045	0	0	0.340567	seq684	ASV
	1	0.0469427	0.0906968	1	0.136045	0.136045	0	0	0.335844	seq685	ASV
	0.494256	0.52107	1	0.781605	0.781605	1	0.111678	0	0	seq686	ASV
	0.870374	0.933461	0.840845	0.933461	0.933461	0.933461	0.185336	0.152528	0.203218	seq687	ASV
	0.494256	0.52107	1	0.781605	0.781605	1	0.10917	0	0	seq688	ASV
	0.459087	0.0539308	0.0270133	0.459087	0.0808962	0.0808962	0.147495	0	0.560651	seq689	ASV
	0.812795	0.403146	0.601754	0.812795	0.812795	0.812795	0.0979802	0.141625	0.262458	seq690	ASV
	0.351588	0.381793	1	0.572689	0.572689	1	0.191333	0	0	seq691	ASV
	0.738735	0.0268154	0.0321323	0.738735	0.0481985	0.0481985	0.0739756	0	0.60508	seq692	ASV
	0.738475	0.0916462	0.240766	0.738475	0.274939	0.361148	0.102264	0.172057	0.481144	seq693	ASV
	0.494256	0.52107	1	0.781605	0.781605	1	0.108638	0	0	seq694	ASV
	0.0754668	1	0.155343	0.2264	1	0.233015	0	0.295826	0	seq695	ASV
	1	0.0469427	0.0906968	1	0.136045	0.136045	0	0	0.305455	seq696	ASV
	0.494256	0.52107	1	0.781605	0.781605	1	0.127835	0	0	seq697	ASV
	0.494256	0.52107	1	0.781605	0.781605	1	0.103745	0	0	seq698	ASV
	0.0754668	1	0.155343	0.2264	1	0.233015	0	0.273953	0	seq699	ASV
	0.3295	0.359892	1	0.539839	0.539839	1	0.181105	0	0	seq700	ASV
	1	0.0469427	0.0906968	1	0.136045	0.136045	0	0	0.31754	seq701	ASV
	0.494256	0.52107	1	0.781605	0.781605	1	0.110254	0	0	seq702	ASV
	0.529996	0.453626	0.891658	0.794994	0.794994	0.891658	0.113328	0.0242325	0	seq703	ASV
	1	0.0469427	0.0906968	1	0.136045	0.136045	0	0	0.389985	seq704	ASV
	0.494256	0.52107	1	0.781605	0.781605	1	0.108995	0	0	seq705	ASV
	0.303813	0.12729	0.630284	0.455719	0.381871	0.630284	0.0427747	0.258521	0.384985	seq706	ASV
	0.376443	0.0831495	0.437442	0.437442	0.249448	0.437442	0	0.124235	0.261098	seq707	ASV
	0.69438	0.0495346	0.0481895	0.69438	0.0743019	0.0743019	0.073027	0	0.466434	seq708	ASV
	0.494256	0.52107	1	0.781605	0.781605	1	0.107839	0	0	seq709	ASV
	0.256978	0.488725	0.750488	0.733087	0.733087	0.750488	0.269924	0.0446314	0.123689	seq710	ASV
	0.641	0.302849	0.213901	0.641	0.454273	0.454273	0.0831506	0	0.279414	seq711	ASV
	0.183824	0.471847	0.650829	0.551472	0.650829	0.650829	0.269946	0	0.114858	seq712	ASV
	0.386743	0.998908	0.490933	0.7364	0.998908	0.7364	0.173073	0	0.172783	seq713	ASV
	0.494256	0.52107	1	0.781605	0.781605	1	0.114629	0	0	seq714	ASV
	0.916966	0.20581	0.247194	0.916966	0.370791	0.370791	0.0946296	0.0751788	0.347354	seq715	ASV
	0.473224	0.637727	0.332434	0.637727	0.637727	0.637727	0.0981734	0.238657	0	seq716	ASV
	0.808519	0.469327	0.67322	0.808519	0.808519	0.808519	0.25346	0.202721	0.0918197	seq717	ASV
	0.220882	0.0537601	0.499515	0.331324	0.16128	0.499515	0.0758023	0.315757	0.481395	seq718	ASV
	0.820723	0.233599	0.233836	0.820723	0.350754	0.350754	0.229831	0.186866	0.471465	seq719	ASV
	0.57765	0.519685	0.323159	0.57765	0.57765	0.57765	0.105022	0	0.23444	seq720	ASV
	1	0.0469427	0.0906968	1	0.136045	0.136045	0	0	0.338831	seq721	ASV
	0.494256	0.52107	1	0.781605	0.781605	1	0.101494	0	0	seq722	ASV
	0.0754668	1	0.155343	0.2264	1	0.233015	0	0.281342	0	seq723	ASV
	0.494256	0.52107	1	0.781605	0.781605	1	0.10462	0	0	seq724	ASV
	0.527285	0.354736	0.198813	0.527285	0.527285	0.527285	0.0974378	0	0.249628	seq725	ASV
	0.494256	0.52107	1	0.781605	0.781605	1	0.11547	0	0	seq726	ASV
	0.0754668	1	0.155343	0.2264	1	0.233015	0	0.271469	0	seq727	ASV
	0.411413	0.184078	0.633052	0.61712	0.552233	0.633052	0.393248	0.215805	0.0864958	seq728	ASV
	0.694222	0.203844	0.164941	0.694222	0.305766	0.305766	0.0659674	0	0.294167	seq729	ASV
	0.0754668	1	0.155343	0.2264	1	0.233015	0	0.285305	0	seq730	ASV
	0.892899	0.258097	0.285989	0.892899	0.428983	0.428983	0.160306	0.132034	0.414306	seq731	ASV
	0.494256	0.52107	1	0.781605	0.781605	1	0.0910989	0	0	seq732	ASV
	0.881956	0.068279	0.151085	0.881956	0.204837	0.226627	0.0687178	0.0945999	0.410784	seq733	ASV
	0.72901	0.433053	0.347211	0.72901	0.649579	0.649579	0.146454	0.207106	0	seq734	ASV
	1	0.0469427	0.0906968	1	0.136045	0.136045	0	0	0.305635	seq735	ASV
	0.494256	0.52107	1	0.781605	0.781605	1	0.112447	0	0	seq736	ASV
	0.0754668	1	0.155343	0.2264	1	0.233015	0	0.262352	0	seq737	ASV
	0.521221	0.543589	0.305714	0.543589	0.543589	0.543589	0.113107	0.225239	0	seq738	ASV
	0.426329	0.0743431	0.372208	0.426329	0.223029	0.426329	0	0.104979	0.252904	seq739	ASV
	0.494256	0.52107	1	0.781605	0.781605	1	0.126509	0	0	seq740	ASV
	0.494256	0.52107	1	0.781605	0.781605	1	0.117515	0	0	seq741	ASV
	0.468336	0.639127	0.330118	0.639127	0.639127	0.639127	0.0901891	0.221228	0	seq742	ASV
	0.494256	0.52107	1	0.781605	0.781605	1	0.129737	0	0	seq743	ASV
	0.536705	0.015262	0.0111475	0.536705	0.0228929	0.0228929	0.108962	0	0.572746	seq744	ASV
	0.494256	0.52107	1	0.781605	0.781605	1	0.0888273	0	0	seq745	ASV
	0.494256	0.52107	1	0.781605	0.781605	1	0.0972642	0	0	seq746	ASV
	0.494256	0.52107	1	0.781605	0.781605	1	0.0973001	0	0	seq747	ASV
	1	0.0469427	0.0906968	1	0.136045	0.136045	0	0	0.317891	seq748	ASV
	0.566133	0.301881	0.673527	0.673527	0.673527	0.673527	0.173805	0.0833516	0	seq749	ASV
	1	0.0469427	0.0906968	1	0.136045	0.136045	0	0	0.316817	seq750	ASV
	0.494256	0.52107	1	0.781605	0.781605	1	0.105022	0	0	seq751	ASV
	0.54618	0.130638	0.0790608	0.54618	0.195958	0.195958	0.125274	0	0.461579	seq752	ASV
	0.944881	0.838882	0.906472	0.944881	0.944881	0.944881	0.133851	0.145005	0.168806	seq753	ASV
	0.585201	0.485047	0.305281	0.585201	0.585201	0.585201	0.0996885	0	0.235635	seq754	ASV
	0.494256	0.52107	1	0.781605	0.781605	1	0.123749	0	0	seq755	ASV
	0.494256	0.52107	1	0.781605	0.781605	1	0.115033	0	0	seq756	ASV
	0.0754668	1	0.155343	0.2264	1	0.233015	0	0.287337	0	seq757	ASV
	0.0754668	1	0.155343	0.2264	1	0.233015	0	0.273088	0	seq758	ASV
	0.494256	0.52107	1	0.781605	0.781605	1	0.104556	0	0	seq759	ASV
	0.494256	0.52107	1	0.781605	0.781605	1	0.111132	0	0	seq760	ASV
	0.250851	0.280898	1	0.421348	0.421348	1	0.198427	0	0	seq761	ASV
	0.494256	0.52107	1	0.781605	0.781605	1	0.0986781	0	0	seq762	ASV
	0.424344	0.99593	0.527078	0.790617	0.99593	0.790617	0.125464	0	0.124613	seq763	ASV
	0.64761	0.597406	0.417249	0.64761	0.64761	0.64761	0.0944558	0.171169	0	seq764	ASV
	0.0754668	1	0.155343	0.2264	1	0.233015	0	0.297075	0	seq765	ASV
	0.557204	0.631325	0.382407	0.631325	0.631325	0.631325	0.0840289	0	0.157189	seq766	ASV
	0.0754668	1	0.155343	0.2264	1	0.233015	0	0.255644	0	seq767	ASV
	0.494256	0.52107	1	0.781605	0.781605	1	0.0974314	0	0	seq768	ASV
	1	0.0469427	0.0906968	1	0.136045	0.136045	0	0	0.289607	seq769	ASV
	0.0754668	1	0.155343	0.2264	1	0.233015	0	0.24749	0	seq770	ASV
	0.0754668	1	0.155343	0.2264	1	0.233015	0	0.263466	0	seq771	ASV
	0.690481	0.0487164	0.0470574	0.690481	0.0730745	0.0730745	0.0627511	0	0.397546	seq772	ASV
	0.975568	0.607575	0.680681	0.975568	0.975568	0.975568	0.248123	0.253961	0.352505	seq773	ASV
	0.494256	0.52107	1	0.781605	0.781605	1	0.111545	0	0	seq774	ASV
	0.494256	0.52107	1	0.781605	0.781605	1	0.0932787	0	0	seq775	ASV
	1	0.0469427	0.0906968	1	0.136045	0.136045	0	0	0.306532	seq776	ASV
	1	0.0469427	0.0906968	1	0.136045	0.136045	0	0	0.364826	seq777	ASV
	0.494256	0.52107	1	0.781605	0.781605	1	0.0935337	0	0	seq778	ASV
	1	0.0469427	0.0906968	1	0.136045	0.136045	0	0	0.271226	seq779	ASV
	0.494256	0.52107	1	0.781605	0.781605	1	0.0912488	0	0	seq780	ASV
	0.0754668	1	0.155343	0.2264	1	0.233015	0	0.25114	0	seq781	ASV
	0.494256	0.52107	1	0.781605	0.781605	1	0.124371	0	0	seq782	ASV
	0.617968	0.603182	0.402471	0.617968	0.617968	0.617968	0.0951035	0.180739	0	seq783	ASV
	0.739116	0.435373	0.354417	0.739116	0.653059	0.653059	0.12544	0.0696893	0.264782	seq784	ASV
	0.230545	0.260193	1	0.39029	0.39029	1	0.191356	0	0	seq785	ASV
	0.35707	0.770007	0.626294	0.770007	0.770007	0.770007	0.146376	0	0.096985	seq786	ASV
	0.494256	0.52107	1	0.781605	0.781605	1	0.0951669	0	0	seq787	ASV
	1	0.0469427	0.0906968	1	0.136045	0.136045	0	0	0.26619	seq788	ASV
	0.0754668	1	0.155343	0.2264	1	0.233015	0	0.256062	0	seq789	ASV
	0.470464	0.637543	0.330556	0.637543	0.637543	0.637543	0.11112	0	0.188331	seq790	ASV
	0.0754668	1	0.155343	0.2264	1	0.233015	0	0.246294	0	seq791	ASV
	1	0.0469427	0.0906968	1	0.136045	0.136045	0	0	0.346719	seq792	ASV
	0.614777	0.89926	0.611319	0.89926	0.89926	0.89926	0.234641	0.148448	0.257724	seq793	ASV
	1	0.0469427	0.0906968	1	0.136045	0.136045	0	0	0.328837	seq794	ASV
	0.0754668	1	0.155343	0.2264	1	0.233015	0	0.236877	0	seq795	ASV
	1	0.0469427	0.0906968	1	0.136045	0.136045	0	0	0.236483	seq796	ASV
	1	0.0469427	0.0906968	1	0.136045	0.136045	0	0	0.236483	seq797	ASV
	0.889726	0.677023	0.6428	0.889726	0.889726	0.889726	0.128344	0.109611	0.188331	seq798	ASV
	0.557749	0.289843	0.66451	0.66451	0.66451	0.66451	0.17796	0.0856781	0	seq799	ASV
	0.430485	0.53728	0.916384	0.80592	0.80592	0.916384	0.0718655	0.19441	0.17396	seq800	ASV
	0.494256	0.52107	1	0.781605	0.781605	1	0.107079	0	0	seq801	ASV
	0.419207	0.718065	0.342843	0.628811	0.718065	0.628811	0.12614	0	0.18611	seq802	ASV
	0.494256	0.52107	1	0.781605	0.781605	1	0.105318	0	0	seq803	ASV
	0.494256	0.52107	1	0.781605	0.781605	1	0.112994	0	0	seq804	ASV
	0.494256	0.52107	1	0.781605	0.781605	1	0.0909174	0	0	seq805	ASV
	1	0.00457883	0.0154149	1	0.0137365	0.0231224	0	0	0.422163	seq806	ASV
	0.579171	0.512455	0.319409	0.579171	0.579171	0.579171	0.0824887	0	0.186326	seq807	ASV
	0.0754668	1	0.155343	0.2264	1	0.233015	0	0.245619	0	seq808	ASV
	1	0.0469427	0.0906968	1	0.136045	0.136045	0	0	0.258065	seq809	ASV
	0.0383534	0.537711	0.252816	0.11506	0.537711	0.379224	0	0.335475	0.105068	seq810	ASV
	0.0754668	1	0.155343	0.2264	1	0.233015	0	0.253788	0	seq811	ASV
	0.0754668	1	0.155343	0.2264	1	0.233015	0	0.217358	0	seq812	ASV
	0.395306	0.983254	0.509342	0.764012	0.983254	0.764012	0.117436	0	0.114354	seq813	ASV
	0.847785	0.303782	0.305325	0.847785	0.457987	0.457987	0.073198	0.0425739	0.248556	seq814	ASV
	0.494256	0.52107	1	0.781605	0.781605	1	0.107004	0	0	seq815	ASV
	1	0.0469427	0.0906968	1	0.136045	0.136045	0	0	0.2701	seq816	ASV
	0.494256	0.52107	1	0.781605	0.781605	1	0.0895253	0	0	seq817	ASV
	0.494256	0.52107	1	0.781605	0.781605	1	0.0939608	0	0	seq818	ASV
	0.494256	0.52107	1	0.781605	0.781605	1	0.105339	0	0	seq819	ASV
	0.494256	0.52107	1	0.781605	0.781605	1	0.100283	0	0	seq820	ASV
	1	0.0469427	0.0906968	1	0.136045	0.136045	0	0	0.226996	seq821	ASV
	0.97863	0.39745	0.485628	0.97863	0.728443	0.728443	0.172523	0.167408	0	seq822	ASV
	0.675382	0.233243	0.179519	0.675382	0.349864	0.349864	0.0652794	0	0.264022	seq823	ASV
	0.0754668	1	0.155343	0.2264	1	0.233015	0	0.236172	0	seq824	ASV
	0.746329	0.160239	0.347896	0.746329	0.480717	0.521844	0.101704	0.155413	0.351557	seq825	ASV
	0.0754668	1	0.155343	0.2264	1	0.233015	0	0.24405	0	seq826	ASV
	0.406135	0.658777	0.300855	0.609203	0.658777	0.609203	0.0719767	0.199257	0	seq827	ASV
	0.331962	0.362339	1	0.543508	0.543508	1	0.148138	0	0	seq828	ASV
	1	0.0469427	0.0906968	1	0.136045	0.136045	0	0	0.264097	seq829	ASV
	0.0754668	1	0.155343	0.2264	1	0.233015	0	0.211144	0	seq830	ASV
	0.294121	0.706465	0.248732	0.441182	0.706465	0.441182	0.0500784	0.181408	0	seq831	ASV
	1	0.0469427	0.0906968	1	0.136045	0.136045	0	0	0.22109	seq832	ASV
	0.0754668	1	0.155343	0.2264	1	0.233015	0	0.271339	0	seq833	ASV
	0.494256	0.52107	1	0.781605	0.781605	1	0.112211	0	0	seq834	ASV
	0.00346307	0.110402	0.306435	0.0103892	0.165603	0.306435	0	0.472511	0.269786	seq835	ASV
	1	0.0469427	0.0906968	1	0.136045	0.136045	0	0	0.275283	seq836	ASV
	0.494256	0.52107	1	0.781605	0.781605	1	0.101376	0	0	seq837	ASV
	1	0.0469427	0.0906968	1	0.136045	0.136045	0	0	0.217985	seq838	ASV
	1	0.0469427	0.0906968	1	0.136045	0.136045	0	0	0.244316	seq839	ASV
	0.494256	0.52107	1	0.781605	0.781605	1	0.0905336	0	0	seq840	ASV
	0.494256	0.52107	1	0.781605	0.781605	1	0.09929	0	0	seq841	ASV
	0.494256	0.52107	1	0.781605	0.781605	1	0.0765012	0	0	seq842	ASV
	NA	NA	NA	NA	NA	NA	0	0	0	seq843	ASV
	1	0.0469427	0.0906968	1	0.136045	0.136045	0	0	0.333867	seq844	ASV
	0.494256	0.52107	1	0.781605	0.781605	1	0.114468	0	0	seq845	ASV
	0.606913	0.401669	0.761875	0.761875	0.761875	0.761875	0.0773825	0.151882	0.206943	seq846	ASV
	0.494256	0.52107	1	0.781605	0.781605	1	0.0996838	0	0	seq847	ASV
	1	0.0469427	0.0906968	1	0.136045	0.136045	0	0	0.213118	seq848	ASV
	1	0.0469427	0.0906968	1	0.136045	0.136045	0	0	0.239224	seq849	ASV
	0.553134	0.657289	0.396595	0.657289	0.657289	0.657289	0.0688451	0	0.123689	seq850	ASV
	0.166054	0.193302	1	0.289953	0.289953	1	0.230665	0	0	seq851	ASV
	0.336965	0.367306	1	0.550959	0.550959	1	0.146916	0	0	seq852	ASV
	0.967747	0.552013	0.591282	0.967747	0.886923	0.886923	0.0944693	0.100491	0	seq853	ASV
	1	0.0469427	0.0906968	1	0.136045	0.136045	0	0	0.211435	seq854	ASV
	0.908845	0.643661	0.628629	0.908845	0.908845	0.908845	0.0972291	0.0815154	0.164911	seq855	ASV
	0.0754668	1	0.155343	0.2264	1	0.233015	0	0.222947	0	seq856	ASV
	0.0754668	1	0.155343	0.2264	1	0.233015	0	0.222947	0	seq857	ASV
	0.494256	0.52107	1	0.781605	0.781605	1	0.0824863	0	0	seq858	ASV
	1	0.0469427	0.0906968	1	0.136045	0.136045	0	0	0.278411	seq859	ASV
	0.575526	0.364256	0.744903	0.744903	0.744903	0.744903	0.164144	0.0692127	0	seq860	ASV
	0.494256	0.52107	1	0.781605	0.781605	1	0.112648	0	0	seq861	ASV
	0.329754	0.360145	1	0.540218	0.540218	1	0.141736	0	0	seq862	ASV
	0.818707	0.0957837	0.110573	0.818707	0.16586	0.16586	0.0229918	0	0.202516	seq863	ASV
	0.461698	0.293496	0.758723	0.692547	0.692547	0.758723	0.0405388	0.136079	0.186066	seq864	ASV
	1	0.0469427	0.0906968	1	0.136045	0.136045	0	0	0.233827	seq865	ASV
	0.575873	0.226737	0.559335	0.575873	0.575873	0.575873	0.0401589	0.112699	0.207754	seq866	ASV
	0.0754668	1	0.155343	0.2264	1	0.233015	0	0.226566	0	seq867	ASV
	0.494256	0.52107	1	0.781605	0.781605	1	0.0944558	0	0	seq868	ASV
	0.494256	0.52107	1	0.781605	0.781605	1	0.110707	0	0	seq869	ASV
	0.0754668	1	0.155343	0.2264	1	0.233015	0	0.220309	0	seq870	ASV
	0.494256	0.52107	1	0.781605	0.781605	1	0.105897	0	0	seq871	ASV
	0.0199249	0.421294	0.231493	0.0597748	0.421294	0.347239	0	0.316818	0.114888	seq872	ASV
	0.263892	0.32757	0.0870915	0.32757	0.32757	0.261274	0.143881	0.298132	0	seq873	ASV
	0.0225454	1	0.0676291	0.0676363	1	0.101444	0	0.263282	0	seq874	ASV
	0.0754668	1	0.155343	0.2264	1	0.233015	0	0.227847	0	seq875	ASV
	1	0.0469427	0.0906968	1	0.136045	0.136045	0	0	0.200621	seq876	ASV
	1	0.0469427	0.0906968	1	0.136045	0.136045	0	0	0.200621	seq877	ASV
	1	0.0469427	0.0906968	1	0.136045	0.136045	0	0	0.254988	seq878	ASV
	1	0.0469427	0.0906968	1	0.136045	0.136045	0	0	0.288652	seq879	ASV
	1	0.0469427	0.0906968	1	0.136045	0.136045	0	0	0.23924	seq880	ASV
	0.494256	0.52107	1	0.781605	0.781605	1	0.0857751	0	0	seq881	ASV
	1	0.0469427	0.0906968	1	0.136045	0.136045	0	0	0.266696	seq882	ASV
	0.665074	0.390748	0.284089	0.665074	0.586122	0.586122	0.141118	0.207816	0	seq883	ASV
	1	0.00581148	0.0184817	1	0.0174344	0.0277226	0	0	0.326648	seq884	ASV
	0.234642	0.264382	1	0.396573	0.396573	1	0.16537	0	0	seq885	ASV
	1	0.0469427	0.0906968	1	0.136045	0.136045	0	0	0.196708	seq886	ASV
	0.796651	0.532052	0.744789	0.796651	0.796651	0.796651	0.104802	0.0642786	0	seq887	ASV
	0.518129	0.385086	0.211987	0.518129	0.518129	0.518129	0.103116	0	0.25093	seq888	ASV
	0.258348	0.288507	1	0.432761	0.432761	1	0.11861	0	0	seq889	ASV
	0.494256	0.52107	1	0.781605	0.781605	1	0.0998633	0	0	seq890	ASV
	0.494256	0.52107	1	0.781605	0.781605	1	0.0910564	0	0	seq891	ASV
	0.638672	0.308482	0.216684	0.638672	0.462722	0.462722	0.0662913	0	0.219864	seq892	ASV
	0.494256	0.52107	1	0.781605	0.781605	1	0.0773571	0	0	seq893	ASV
	0.494256	0.52107	1	0.781605	0.781605	1	0.0917008	0	0	seq894	ASV
	0.494256	0.52107	1	0.781605	0.781605	1	0.08907	0	0	seq895	ASV
	0.494256	0.52107	1	0.781605	0.781605	1	0.103413	0	0	seq896	ASV
	0.53558	0.9825	0.608496	0.912744	0.9825	0.912744	0.122612	0.0446314	0.12555	seq897	ASV
	0.506782	0.19286	0.103762	0.506782	0.289289	0.289289	0.0713123	0	0.220926	seq898	ASV
	0.276058	0.82862	0.293318	0.439977	0.82862	0.439977	0.117486	0.264595	0.0864466	seq899	ASV
	0.241399	0.271278	1	0.406918	0.406918	1	0.145663	0	0	seq900	ASV
	0.494256	0.52107	1	0.781605	0.781605	1	0.0755507	0	0	seq901	ASV
	1	0.00710966	0.0215464	1	0.021329	0.0323196	0	0	0.267991	seq902	ASV
	1	0.0469427	0.0906968	1	0.136045	0.136045	0	0	0.309821	seq903	ASV
	0.718404	0.655702	0.927288	0.927288	0.927288	0.927288	0.0885915	0.139937	0.156246	seq904	ASV
	0.612824	0.141595	0.0999264	0.612824	0.212393	0.212393	0.0601731	0	0.247493	seq905	ASV
	0.494256	0.52107	1	0.781605	0.781605	1	0.0736375	0	0	seq906	ASV
	0.347883	0.378127	1	0.56719	0.56719	1	0.11785	0	0	seq907	ASV
	0.494256	0.52107	1	0.781605	0.781605	1	0.101755	0	0	seq908	ASV
	0.567161	0.573368	0.351314	0.573368	0.573368	0.573368	0.0840388	0	0.172142	seq909	ASV
	0.494256	0.52107	1	0.781605	0.781605	1	0.0917954	0	0	seq910	ASV
	0.494256	0.52107	1	0.781605	0.781605	1	0.0743682	0	0	seq911	ASV
	1	0.0469427	0.0906968	1	0.136045	0.136045	0	0	0.228391	seq912	ASV
	0.0754668	1	0.155343	0.2264	1	0.233015	0	0.220275	0	seq913	ASV
	0.872213	0.562944	0.536055	0.872213	0.844416	0.844416	0.0653746	0.08242	0	seq914	ASV
	0.494256	0.52107	1	0.781605	0.781605	1	0.0942315	0	0	seq915	ASV
	1	0.0469427	0.0906968	1	0.136045	0.136045	0	0	0.213073	seq916	ASV
	0.455415	0.0117721	0.115808	0.455415	0.0353163	0.173711	0	0.0963855	0.352869	seq917	ASV
	0.494256	0.52107	1	0.781605	0.781605	1	0.0901732	0	0	seq918	ASV
	0.494256	0.52107	1	0.781605	0.781605	1	0.0794048	0	0	seq919	ASV
	1	0.0469427	0.0906968	1	0.136045	0.136045	0	0	0.210708	seq920	ASV
	0.558207	0.625143	0.379053	0.625143	0.625143	0.625143	0.0793318	0	0.149838	seq921	ASV
	0.247675	0.678982	0.204229	0.371513	0.678982	0.371513	0.0497073	0.180502	0	seq922	ASV
	0.22901	0.746945	0.218497	0.343514	0.746945	0.343514	0.0420743	0.189912	0	seq923	ASV
	0.494256	0.52107	1	0.781605	0.781605	1	0.0762425	0	0	seq924	ASV
	1	0.0469427	0.0906968	1	0.136045	0.136045	0	0	0.223658	seq925	ASV
	1	0.0469427	0.0906968	1	0.136045	0.136045	0	0	0.223658	seq926	ASV
	1	0.0469427	0.0906968	1	0.136045	0.136045	0	0	0.183832	seq927	ASV
	0.494256	0.52107	1	0.781605	0.781605	1	0.10312	0	0	seq928	ASV
	0.0754668	1	0.155343	0.2264	1	0.233015	0	0.205992	0	seq929	ASV
	0.494256	0.52107	1	0.781605	0.781605	1	0.0756083	0	0	seq930	ASV
	0.494256	0.52107	1	0.781605	0.781605	1	0.0756083	0	0	seq931	ASV
	0.244976	0.274923	1	0.412384	0.412384	1	0.134133	0	0	seq932	ASV
	0.494256	0.52107	1	0.781605	0.781605	1	0.0905026	0	0	seq933	ASV
	0.494256	0.52107	1	0.781605	0.781605	1	0.087019	0	0	seq934	ASV
	0.494256	0.52107	1	0.781605	0.781605	1	0.0777924	0	0	seq935	ASV
	1	0.0469427	0.0906968	1	0.136045	0.136045	0	0	0.310597	seq936	ASV
	0.165146	0.0927774	0.743846	0.247719	0.247719	0.743846	0	0.126117	0.163184	seq937	ASV
	0.494256	0.52107	1	0.781605	0.781605	1	0.0846807	0	0	seq938	ASV
	0.0754668	1	0.155343	0.2264	1	0.233015	0	0.206117	0	seq939	ASV
	0.494256	0.52107	1	0.781605	0.781605	1	0.0706785	0	0	seq940	ASV
	1	0.0469427	0.0906968	1	0.136045	0.136045	0	0	0.280732	seq941	ASV
	0.494256	0.52107	1	0.781605	0.781605	1	0.100403	0	0	seq942	ASV
	0.0754668	1	0.155343	0.2264	1	0.233015	0	0.199257	0	seq943	ASV
	0.494256	0.52107	1	0.781605	0.781605	1	0.0837298	0	0	seq944	ASV
	0.285255	0.711239	0.244618	0.427883	0.711239	0.427883	0.0441019	0.163962	0	seq945	ASV
	0.967774	0.429437	0.482102	0.967774	0.723154	0.723154	0.100924	0.105758	0	seq946	ASV
	0.0754668	1	0.155343	0.2264	1	0.233015	0	0.181983	0	seq947	ASV
	0.494256	0.52107	1	0.781605	0.781605	1	0.070942	0	0	seq948	ASV
	0.494256	0.52107	1	0.781605	0.781605	1	0.070942	0	0	seq949	ASV
	1	0.0469427	0.0906968	1	0.136045	0.136045	0	0	0.174098	seq950	ASV
	1	0.0469427	0.0906968	1	0.136045	0.136045	0	0	0.174098	seq951	ASV
	0.494256	0.52107	1	0.781605	0.781605	1	0.0751951	0	0	seq952	ASV
	0.494256	0.52107	1	0.781605	0.781605	1	0.0994381	0	0	seq953	ASV
	0.494256	0.52107	1	0.781605	0.781605	1	0.0994381	0	0	seq954	ASV
	0.494256	0.52107	1	0.781605	0.781605	1	0.0688984	0	0	seq955	ASV
	0.494256	0.52107	1	0.781605	0.781605	1	0.0984408	0	0	seq956	ASV
	1	0.0469427	0.0906968	1	0.136045	0.136045	0	0	0.195049	seq957	ASV
	0.0754668	1	0.155343	0.2264	1	0.233015	0	0.173365	0	seq958	ASV
	0.0754668	1	0.155343	0.2264	1	0.233015	0	0.198925	0	seq959	ASV
	1	0.0469427	0.0906968	1	0.136045	0.136045	0	0	0.283316	seq960	ASV
	1	0.0469427	0.0906968	1	0.136045	0.136045	0	0	0.168806	seq961	ASV
	0.589911	0.363185	0.730976	0.730976	0.730976	0.730976	0.0556718	0.132411	0.193842	seq962	ASV
	1	0.0469427	0.0906968	1	0.136045	0.136045	0	0	0.220044	seq963	ASV
	0.0754668	1	0.155343	0.2264	1	0.233015	0	0.170889	0	seq964	ASV
	0.0754668	1	0.155343	0.2264	1	0.233015	0	0.187406	0	seq965	ASV
	0.50074	0.415724	0.221173	0.50074	0.50074	0.50074	0.0612519	0	0.140183	seq966	ASV
	0.863962	0.884531	0.989444	0.989444	0.989444	0.989444	0.120919	0.102394	0.10419	seq967	ASV
	0.842491	0.566735	0.519519	0.842491	0.842491	0.842491	0.0629446	0.0834191	0	seq968	ASV
	0.768846	0.126162	0.125946	0.768846	0.189242	0.189242	0.023876	0	0.157189	seq969	ASV
	0.494256	0.52107	1	0.781605	0.781605	1	0.0732728	0	0	seq970	ASV
	0.0754668	1	0.155343	0.2264	1	0.233015	0	0.193722	0	seq971	ASV
	1	0.0469427	0.0906968	1	0.136045	0.136045	0	0	0.283369	seq972	ASV
	0.0754668	1	0.155343	0.2264	1	0.233015	0	0.15933	0	seq973	ASV
	1	0.00500117	0.0164857	1	0.0150035	0.0247286	0	0	0.267173	seq974	ASV
	0.75369	0.00358196	0.00644267	0.75369	0.00966401	0.00966401	0.0355724	0	0.396749	seq975	ASV
	0.693726	0.79699	0.594942	0.79699	0.79699	0.79699	0.0946264	0.0543321	0.122662	seq976	ASV
	0.730137	0.160133	0.1431	0.730137	0.240199	0.240199	0.0399572	0	0.21431	seq977	ASV
	0.494256	0.52107	1	0.781605	0.781605	1	0.0787025	0	0	seq978	ASV
	1	0.0469427	0.0906968	1	0.136045	0.136045	0	0	0.198609	seq979	ASV
	0.576095	0.527215	0.327074	0.576095	0.576095	0.576095	0.0495318	0	0.109226	seq980	ASV
	0.588125	0.47244	0.298825	0.588125	0.588125	0.588125	0.0473606	0	0.114354	seq981	ASV
	0.448844	0.609523	0.300844	0.609523	0.609523	0.609523	0.0755717	0	0.129819	seq982	ASV
	0.577806	0.518936	0.322769	0.577806	0.577806	0.577806	0.0650985	0	0.145497	seq983	ASV
	0.494256	0.52107	1	0.781605	0.781605	1	0.0717806	0	0	seq984	ASV
	0.494256	0.52107	1	0.781605	0.781605	1	0.0783939	0	0	seq985	ASV
	0.441375	0.0721609	0.35522	0.441375	0.216483	0.441375	0	0.0573356	0.14385	seq986	ASV
	0.494256	0.52107	1	0.781605	0.781605	1	0.0705541	0	0	seq987	ASV
	0.0754668	1	0.155343	0.2264	1	0.233015	0	0.177682	0	seq988	ASV
	0.0947984	0.703622	0.0987073	0.148061	0.703622	0.148061	0.0333756	0.172077	0	seq989	ASV
	0.0754668	1	0.155343	0.2264	1	0.233015	0	0.157136	0	seq990	ASV
	0.0754668	1	0.155343	0.2264	1	0.233015	0	0.169754	0	seq991	ASV
	1	0.0469427	0.0906968	1	0.136045	0.136045	0	0	0.206221	seq992	ASV
	0.0754668	1	0.155343	0.2264	1	0.233015	0	0.195503	0	seq993	ASV
	0.981091	0.321041	0.409915	0.981091	0.614873	0.614873	0.111149	0.108665	0	seq994	ASV
	0.494256	0.52107	1	0.781605	0.781605	1	0.0668323	0	0	seq995	ASV
	0.494256	0.52107	1	0.781605	0.781605	1	0.0668844	0	0	seq996	ASV
	0.494256	0.52107	1	0.781605	0.781605	1	0.0712333	0	0	seq997	ASV
	1	0.00502366	0.0165421	1	0.015071	0.0248132	0	0	0.244319	seq998	ASV
	0.494256	0.52107	1	0.781605	0.781605	1	0.0824742	0	0	seq999	ASV
	0.494256	0.52107	1	0.781605	0.781605	1	0.0538391	0	0	seq1000	ASV
	0.494256	0.52107	1	0.781605	0.781605	1	0.0675609	0	0	seq1001	ASV
	0.494256	0.52107	1	0.781605	0.781605	1	0.0675609	0	0	seq1002	ASV
	0.0754668	1	0.155343	0.2264	1	0.233015	0	0.178902	0	seq1003	ASV
	0.494256	0.52107	1	0.781605	0.781605	1	0.0575085	0	0	seq1004	ASV
	1	0.0469427	0.0906968	1	0.136045	0.136045	0	0	0.191422	seq1005	ASV
	0.0754668	1	0.155343	0.2264	1	0.233015	0	0.178096	0	seq1006	ASV
	1	0.0469427	0.0906968	1	0.136045	0.136045	0	0	0.235414	seq1007	ASV
	1	0.0469427	0.0906968	1	0.136045	0.136045	0	0	0.14385	seq1008	ASV
	0.0754668	1	0.155343	0.2264	1	0.233015	0	0.167697	0	seq1009	ASV
	0.332334	0.952931	0.410647	0.61597	0.952931	0.61597	0.101837	0	0.108424	seq1010	ASV
	1	0.0469427	0.0906968	1	0.136045	0.136045	0	0	0.223454	seq1011	ASV
	0.69567	0.201791	0.16392	0.69567	0.302687	0.302687	0.0399572	0	0.179513	seq1012	ASV
	0.494256	0.52107	1	0.781605	0.781605	1	0.0575871	0	0	seq1013	ASV
	0.778583	0.404679	0.628172	0.778583	0.778583	0.778583	0.0668099	0.0456916	0	seq1014	ASV
	0.494256	0.52107	1	0.781605	0.781605	1	0.0752347	0	0	seq1015	ASV
	1	0.0469427	0.0906968	1	0.136045	0.136045	0	0	0.194437	seq1016	ASV
	0.0754668	1	0.155343	0.2264	1	0.233015	0	0.185279	0	seq1017	ASV
	0.0754668	1	0.155343	0.2264	1	0.233015	0	0.174583	0	seq1018	ASV
	0.494256	0.52107	1	0.781605	0.781605	1	0.0718875	0	0	seq1019	ASV
	0.494256	0.52107	1	0.781605	0.781605	1	0.0704462	0	0	seq1020	ASV
	0.494256	0.52107	1	0.781605	0.781605	1	0.0704462	0	0	seq1021	ASV
	0.0754668	1	0.155343	0.2264	1	0.233015	0	0.159239	0	seq1022	ASV
	0.494256	0.52107	1	0.781605	0.781605	1	0.0589789	0	0	seq1023	ASV
	0.989854	0.726088	0.773956	0.989854	0.989854	0.989854	0.0493664	0.0504632	0.0815731	seq1024	ASV
	0.330788	0.361172	1	0.541758	0.541758	1	0.0966877	0	0	seq1025	ASV
	0.494256	0.52107	1	0.781605	0.781605	1	0.0737696	0	0	seq1026	ASV
	0.494256	0.52107	1	0.781605	0.781605	1	0.0594744	0	0	seq1027	ASV
	0.0754668	1	0.155343	0.2264	1	0.233015	0	0.181541	0	seq1028	ASV
	0.494256	0.52107	1	0.781605	0.781605	1	0.0622638	0	0	seq1029	ASV
	0.0754668	1	0.155343	0.2264	1	0.233015	0	0.174294	0	seq1030	ASV
	0.494256	0.52107	1	0.781605	0.781605	1	0.0635128	0	0	seq1031	ASV
	0.494256	0.52107	1	0.781605	0.781605	1	0.0813581	0	0	seq1032	ASV
	0.494256	0.52107	1	0.781605	0.781605	1	0.0701294	0	0	seq1033	ASV
	0.494256	0.52107	1	0.781605	0.781605	1	0.0616434	0	0	seq1034	ASV
	0.494256	0.52107	1	0.781605	0.781605	1	0.0844144	0	0	seq1035	ASV
	0.329431	0.359824	1	0.539736	0.539736	1	0.111156	0	0	seq1036	ASV
	1	0.00497813	0.0164279	1	0.0149344	0.0246419	0	0	0.242264	seq1037	ASV
	0.494256	0.52107	1	0.781605	0.781605	1	0.0501783	0	0	seq1038	ASV
	0.599659	0.426651	0.27558	0.599659	0.599659	0.599659	0.0527543	0	0.13797	seq1039	ASV
	0.76921	0.265032	0.474862	0.76921	0.712294	0.712294	0.106542	0.0803115	0	seq1040	ASV
	0.665225	0.251419	0.188505	0.665225	0.377129	0.377129	0.0310931	0	0.119205	seq1041	ASV
	1	0.0469427	0.0906968	1	0.136045	0.136045	0	0	0.168406	seq1042	ASV
	0.0754668	1	0.155343	0.2264	1	0.233015	0	0.167029	0	seq1043	ASV
	0.494256	0.52107	1	0.781605	0.781605	1	0.068606	0	0	seq1044	ASV
	1	0.0469427	0.0906968	1	0.136045	0.136045	0	0	0.132367	seq1045	ASV
	1	0.0469427	0.0906968	1	0.136045	0.136045	0	0	0.132367	seq1046	ASV
	1	0.0469427	0.0906968	1	0.136045	0.136045	0	0	0.180877	seq1047	ASV
	0.334662	0.36502	1	0.54753	0.54753	1	0.0786032	0	0	seq1048	ASV
	0.0754668	1	0.155343	0.2264	1	0.233015	0	0.18517	0	seq1049	ASV
	1	0.0469427	0.0906968	1	0.136045	0.136045	0	0	0.241992	seq1050	ASV
	0.494256	0.52107	1	0.781605	0.781605	1	0.0586256	0	0	seq1051	ASV
	0.334545	0.364904	1	0.547357	0.547357	1	0.0941792	0	0	seq1052	ASV
	0.763983	0.0341592	0.0417937	0.763983	0.0626906	0.0626906	0.030311	0	0.261276	seq1053	ASV
	1	0.0469427	0.0906968	1	0.136045	0.136045	0	0	0.147334	seq1054	ASV
	0.0754668	1	0.155343	0.2264	1	0.233015	0	0.15194	0	seq1055	ASV
	0.0754668	1	0.155343	0.2264	1	0.233015	0	0.15194	0	seq1056	ASV
	0.494256	0.52107	1	0.781605	0.781605	1	0.0688784	0	0	seq1057	ASV
	0.494256	0.52107	1	0.781605	0.781605	1	0.0548773	0	0	seq1058	ASV
	0.494256	0.52107	1	0.781605	0.781605	1	0.0548231	0	0	seq1059	ASV
	1	0.00520379	0.0169917	1	0.0156114	0.0254875	0	0	0.222895	seq1060	ASV
	1	0.0469427	0.0906968	1	0.136045	0.136045	0	0	0.158959	seq1061	ASV
	0.0754668	1	0.155343	0.2264	1	0.233015	0	0.159429	0	seq1062	ASV
	0.0754668	1	0.155343	0.2264	1	0.233015	0	0.161964	0	seq1063	ASV
	0.614924	0.603796	0.400963	0.614924	0.614924	0.614924	0.0523226	0.0999263	0	seq1064	ASV
	0.399572	0.601846	0.266443	0.599358	0.601846	0.599358	0.0566044	0.1425	0	seq1065	ASV
	1	0.0469427	0.0906968	1	0.136045	0.136045	0	0	0.123809	seq1066	ASV
	0.494256	0.52107	1	0.781605	0.781605	1	0.0569922	0	0	seq1067	ASV
	1	0.00518648	0.0169487	1	0.0155595	0.025423	0	0	0.200648	seq1068	ASV
	0.0754668	1	0.155343	0.2264	1	0.233015	0	0.147431	0	seq1069	ASV
	0.494256	0.52107	1	0.781605	0.781605	1	0.0631864	0	0	seq1070	ASV
	0.494256	0.52107	1	0.781605	0.781605	1	0.067049	0	0	seq1071	ASV
	0.494256	0.52107	1	0.781605	0.781605	1	0.0531167	0	0	seq1072	ASV
	1	0.0469427	0.0906968	1	0.136045	0.136045	0	0	0.153836	seq1073	ASV
	0.0754668	1	0.155343	0.2264	1	0.233015	0	0.164419	0	seq1074	ASV
	0.0754668	1	0.155343	0.2264	1	0.233015	0	0.154069	0	seq1075	ASV
	0.0754668	1	0.155343	0.2264	1	0.233015	0	0.131627	0	seq1076	ASV
	0.0754668	1	0.155343	0.2264	1	0.233015	0	0.131627	0	seq1077	ASV
	0.0754668	1	0.155343	0.2264	1	0.233015	0	0.151631	0	seq1078	ASV
	NA	NA	NA	NA	NA	NA	0	0	0	seq1079	ASV
	0.494256	0.52107	1	0.781605	0.781605	1	0.0613537	0	0	seq1080	ASV
	1	0.0469427	0.0906968	1	0.136045	0.136045	0	0	0.119205	seq1081	ASV
	1	0.0469427	0.0906968	1	0.136045	0.136045	0	0	0.119205	seq1082	ASV
	1	0.0469427	0.0906968	1	0.136045	0.136045	0	0	0.119205	seq1083	ASV
	0.494256	0.52107	1	0.781605	0.781605	1	0.0770266	0	0	seq1084	ASV
	0.26384	0.294068	1	0.441103	0.441103	1	0.112587	0	0	seq1085	ASV
	0.0754668	1	0.155343	0.2264	1	0.233015	0	0.142637	0	seq1086	ASV
	1	0.00601285	0.0189671	1	0.0180386	0.0284507	0	0	0.210092	seq1087	ASV
	1	0.0469427	0.0906968	1	0.136045	0.136045	0	0	0.162228	seq1088	ASV
	0.0754668	1	0.155343	0.2264	1	0.233015	0	0.123551	0	seq1089	ASV
	0.494256	0.52107	1	0.781605	0.781605	1	0.0480271	0	0	seq1090	ASV
	1	0.0469427	0.0906968	1	0.136045	0.136045	0	0	0.164911	seq1091	ASV
	0.494256	0.52107	1	0.781605	0.781605	1	0.0604893	0	0	seq1092	ASV
	0.494256	0.52107	1	0.781605	0.781605	1	0.0691614	0	0	seq1093	ASV
	1	0.0469427	0.0906968	1	0.136045	0.136045	0	0	0.114354	seq1094	ASV
	1	0.0469427	0.0906968	1	0.136045	0.136045	0	0	0.114354	seq1095	ASV
	0.0754668	1	0.155343	0.2264	1	0.233015	0	0.134138	0	seq1096	ASV
	0.494256	0.52107	1	0.781605	0.781605	1	0.0534255	0	0	seq1097	ASV
	0.59649	0.0593581	0.0439761	0.59649	0.0890371	0.0890371	0.0291182	0	0.140732	seq1098	ASV
	1	0.0469427	0.0906968	1	0.136045	0.136045	0	0	0.131509	seq1099	ASV
	0.11076	0.371702	0.603088	0.332281	0.557553	0.603088	0	0.112699	0.0668911	seq1100	ASV
	0.494256	0.52107	1	0.781605	0.781605	1	0.0495318	0	0	seq1101	ASV
	0.494256	0.52107	1	0.781605	0.781605	1	0.0592161	0	0	seq1102	ASV
	0.494256	0.52107	1	0.781605	0.781605	1	0.0630094	0	0	seq1103	ASV
	0.494256	0.52107	1	0.781605	0.781605	1	0.0494272	0	0	seq1104	ASV
	0.329496	0.359888	1	0.539832	0.539832	1	0.0697965	0	0	seq1105	ASV
	1	0.0469427	0.0906968	1	0.136045	0.136045	0	0	0.152283	seq1106	ASV
	0.954529	0.553419	0.583438	0.954529	0.875157	0.875157	0.0525914	0.0573356	0	seq1107	ASV
	0.0754668	1	0.155343	0.2264	1	0.233015	0	0.141625	0	seq1108	ASV
	1	0.0469427	0.0906968	1	0.136045	0.136045	0	0	0.165	seq1109	ASV
	1	0.0469427	0.0906968	1	0.136045	0.136045	0	0	0.201288	seq1110	ASV
	0.494256	0.52107	1	0.781605	0.781605	1	0.0641917	0	0	seq1111	ASV
	1	0.0469427	0.0906968	1	0.136045	0.136045	0	0	0.227779	seq1112	ASV
	0.494256	0.52107	1	0.781605	0.781605	1	0.0724968	0	0	seq1113	ASV
	0.494256	0.52107	1	0.781605	0.781605	1	0.0724968	0	0	seq1114	ASV
	0.494256	0.52107	1	0.781605	0.781605	1	0.0724968	0	0	seq1115	ASV
	0.494256	0.52107	1	0.781605	0.781605	1	0.0724968	0	0	seq1116	ASV
	0.348603	0.378839	1	0.568258	0.568258	1	0.094442	0	0	seq1117	ASV
	1	0.0469427	0.0906968	1	0.136045	0.136045	0	0	0.12555	seq1118	ASV
	1	0.0469427	0.0906968	1	0.136045	0.136045	0	0	0.149838	seq1119	ASV
	0.494256	0.52107	1	0.781605	0.781605	1	0.0469041	0	0	seq1120	ASV
	0.494256	0.52107	1	0.781605	0.781605	1	0.0597092	0	0	seq1121	ASV
	0.494256	0.52107	1	0.781605	0.781605	1	0.0443781	0	0	seq1122	ASV
	0.494256	0.52107	1	0.781605	0.781605	1	0.044138	0	0	seq1123	ASV
	0.494256	0.52107	1	0.781605	0.781605	1	0.0607608	0	0	seq1124	ASV
	0.0754668	1	0.155343	0.2264	1	0.233015	0	0.124836	0	seq1125	ASV
	0.0754668	1	0.155343	0.2264	1	0.233015	0	0.148446	0	seq1126	ASV
	0.494256	0.52107	1	0.781605	0.781605	1	0.0499422	0	0	seq1127	ASV
	0.494256	0.52107	1	0.781605	0.781605	1	0.0575886	0	0	seq1128	ASV
	0.0754668	1	0.155343	0.2264	1	0.233015	0	0.119623	0	seq1129	ASV
	0.494256	0.52107	1	0.781605	0.781605	1	0.056249	0	0	seq1130	ASV
	0.494256	0.52107	1	0.781605	0.781605	1	0.056249	0	0	seq1131	ASV
	1	0.0469427	0.0906968	1	0.136045	0.136045	0	0	0.103789	seq1132	ASV
	1	0.0469427	0.0906968	1	0.136045	0.136045	0	0	0.194317	seq1133	ASV
	0.494256	0.52107	1	0.781605	0.781605	1	0.0493664	0	0	seq1134	ASV
	0.494256	0.52107	1	0.781605	0.781605	1	0.0521378	0	0	seq1135	ASV
	0.29487	0.358514	0.955383	0.53777	0.53777	0.955383	0.0160782	0.08242	0.0779863	seq1136	ASV
	0.0754668	1	0.155343	0.2264	1	0.233015	0	0.126119	0	seq1137	ASV
	0.494256	0.52107	1	0.781605	0.781605	1	0.0452389	0	0	seq1138	ASV
	1	0.0469427	0.0906968	1	0.136045	0.136045	0	0	0.211837	seq1139	ASV
	0.52649	0.365881	0.204791	0.52649	0.52649	0.52649	0.0559971	0	0.141279	seq1140	ASV
	1	0.0469427	0.0906968	1	0.136045	0.136045	0	0	0.211837	seq1141	ASV
	0.494256	0.52107	1	0.781605	0.781605	1	0.0663621	0	0	seq1142	ASV
	0.494256	0.52107	1	0.781605	0.781605	1	0.0572879	0	0	seq1143	ASV
	0.494256	0.52107	1	0.781605	0.781605	1	0.0546257	0	0	seq1144	ASV
	0.494256	0.52107	1	0.781605	0.781605	1	0.045138	0	0	seq1145	ASV
	0.494256	0.52107	1	0.781605	0.781605	1	0.0567348	0	0	seq1146	ASV
	0.494256	0.52107	1	0.781605	0.781605	1	0.0450877	0	0	seq1147	ASV
	0.494256	0.52107	1	0.781605	0.781605	1	0.0428883	0	0	seq1148	ASV
	0.494256	0.52107	1	0.781605	0.781605	1	0.0428883	0	0	seq1149	ASV
	0.0754668	1	0.155343	0.2264	1	0.233015	0	0.142276	0	seq1150	ASV
	0.494256	0.52107	1	0.781605	0.781605	1	0.0434621	0	0	seq1151	ASV
	0.494256	0.52107	1	0.781605	0.781605	1	0.0470593	0	0	seq1152	ASV
	0.494256	0.52107	1	0.781605	0.781605	1	0.0565437	0	0	seq1153	ASV
	0.0754668	1	0.155343	0.2264	1	0.233015	0	0.100384	0	seq1154	ASV
	0.494256	0.52107	1	0.781605	0.781605	1	0.0528774	0	0	seq1155	ASV
	0.494256	0.52107	1	0.781605	0.781605	1	0.0424986	0	0	seq1156	ASV
	1	0.0469427	0.0906968	1	0.136045	0.136045	0	0	0.21277	seq1157	ASV
	0.494256	0.52107	1	0.781605	0.781605	1	0.0671409	0	0	seq1158	ASV
	1	0.0469427	0.0906968	1	0.136045	0.136045	0	0	0.112302	seq1159	ASV
	0.494256	0.52107	1	0.781605	0.781605	1	0.0428323	0	0	seq1160	ASV
	0.494256	0.52107	1	0.781605	0.781605	1	0.0428323	0	0	seq1161	ASV
	1	0.0469427	0.0906968	1	0.136045	0.136045	0	0	0.135469	seq1162	ASV
	1	0.0469427	0.0906968	1	0.136045	0.136045	0	0	0.135469	seq1163	ASV
	1	0.00939733	0.0266415	1	0.028192	0.0399623	0	0	0.163189	seq1164	ASV
	0.494256	0.52107	1	0.781605	0.781605	1	0.0333756	0	0	seq1165	ASV
	0.338085	0.368417	1	0.552626	0.552626	1	0.0657032	0	0	seq1166	ASV
	0.0754668	1	0.155343	0.2264	1	0.233015	0	0.101987	0	seq1167	ASV
	0.0754668	1	0.155343	0.2264	1	0.233015	0	0.101987	0	seq1168	ASV
	0.0754668	1	0.155343	0.2264	1	0.233015	0	0.101987	0	seq1169	ASV
	0.494256	0.52107	1	0.781605	0.781605	1	0.0546496	0	0	seq1170	ASV
	0.494256	0.52107	1	0.781605	0.781605	1	0.0358659	0	0	seq1171	ASV
	0.494256	0.52107	1	0.781605	0.781605	1	0.0520309	0	0	seq1172	ASV
	0.494256	0.52107	1	0.781605	0.781605	1	0.0425707	0	0	seq1173	ASV
	1	0.0469427	0.0906968	1	0.136045	0.136045	0	0	0.131731	seq1174	ASV
	1	0.0469427	0.0906968	1	0.136045	0.136045	0	0	0.131731	seq1175	ASV
	0.494256	0.52107	1	0.781605	0.781605	1	0.0346063	0	0	seq1176	ASV
	0.494256	0.52107	1	0.781605	0.781605	1	0.0592804	0	0	seq1177	ASV
	0.0754668	1	0.155343	0.2264	1	0.233015	0	0.105187	0	seq1178	ASV
	0.494256	0.52107	1	0.781605	0.781605	1	0.0538022	0	0	seq1179	ASV
	1	0.0469427	0.0906968	1	0.136045	0.136045	0	0	0.145249	seq1180	ASV
	0.0754668	1	0.155343	0.2264	1	0.233015	0	0.112214	0	seq1181	ASV
	0.0754668	1	0.155343	0.2264	1	0.233015	0	0.112214	0	seq1182	ASV
	0.494256	0.52107	1	0.781605	0.781605	1	0.0558444	0	0	seq1183	ASV
	0.0754668	1	0.155343	0.2264	1	0.233015	0	0.0945999	0	seq1184	ASV
	0.494256	0.52107	1	0.781605	0.781605	1	0.0523226	0	0	seq1185	ASV
	0.331503	0.361883	1	0.542824	0.542824	1	0.0637288	0	0	seq1186	ASV
	0.494256	0.52107	1	0.781605	0.781605	1	0.0630311	0	0	seq1187	ASV
	1	0.0469427	0.0906968	1	0.136045	0.136045	0	0	0.204211	seq1188	ASV
	0.494256	0.52107	1	0.781605	0.781605	1	0.064047	0	0	seq1189	ASV
	0.494256	0.52107	1	0.781605	0.781605	1	0.0402113	0	0	seq1190	ASV
	1	0.0469427	0.0906968	1	0.136045	0.136045	0	0	0.127323	seq1191	ASV
	0.494256	0.52107	1	0.781605	0.781605	1	0.0396911	0	0	seq1192	ASV
	0.494256	0.52107	1	0.781605	0.781605	1	0.0605549	0	0	seq1193	ASV
	1	0.0469427	0.0906968	1	0.136045	0.136045	0	0	0.155302	seq1194	ASV
	1	0.0469427	0.0906968	1	0.136045	0.136045	0	0	0.155302	seq1195	ASV
	0.494256	0.52107	1	0.781605	0.781605	1	0.056831	0	0	seq1196	ASV
	0.494256	0.52107	1	0.781605	0.781605	1	0.0373514	0	0	seq1197	ASV
	0.494256	0.52107	1	0.781605	0.781605	1	0.0371031	0	0	seq1198	ASV
	0.0754668	1	0.155343	0.2264	1	0.233015	0	0.105966	0	seq1199	ASV
	0.494256	0.52107	1	0.781605	0.781605	1	0.036209	0	0	seq1200	ASV
	0.494256	0.52107	1	0.781605	0.781605	1	0.0401156	0	0	seq1201	ASV
	1	0.0469427	0.0906968	1	0.136045	0.136045	0	0	0.114888	seq1202	ASV
	1	0.0469427	0.0906968	1	0.136045	0.136045	0	0	0.114888	seq1203	ASV
	1	0.0469427	0.0906968	1	0.136045	0.136045	0	0	0.114888	seq1204	ASV
	0.494256	0.52107	1	0.781605	0.781605	1	0.0425241	0	0	seq1205	ASV
	0.494256	0.52107	1	0.781605	0.781605	1	0.0474217	0	0	seq1206	ASV
	0.0754668	1	0.155343	0.2264	1	0.233015	0	0.121723	0	seq1207	ASV
	0.494256	0.52107	1	0.781605	0.781605	1	0.0436123	0	0	seq1208	ASV
	0.494256	0.52107	1	0.781605	0.781605	1	0.0657905	0	0	seq1209	ASV
	0.0754668	1	0.155343	0.2264	1	0.233015	0	0.1165	0	seq1210	ASV
	0.494256	0.52107	1	0.781605	0.781605	1	0.0597168	0	0	seq1211	ASV
	0.494256	0.52107	1	0.781605	0.781605	1	0.0419415	0	0	seq1212	ASV
	0.494256	0.52107	1	0.781605	0.781605	1	0.0419415	0	0	seq1213	ASV
	0.494256	0.52107	1	0.781605	0.781605	1	0.0374327	0	0	seq1214	ASV
	0.494256	0.52107	1	0.781605	0.781605	1	0.0494707	0	0	seq1215	ASV
	0.494256	0.52107	1	0.781605	0.781605	1	0.0494707	0	0	seq1216	ASV
	1	0.0469427	0.0906968	1	0.136045	0.136045	0	0	0.0851813	seq1217	ASV
	1	0.0469427	0.0906968	1	0.136045	0.136045	0	0	0.0851813	seq1218	ASV
	0.494256	0.52107	1	0.781605	0.781605	1	0.0605893	0	0	seq1219	ASV
	0.330042	0.360431	1	0.540646	0.540646	1	0.0605107	0	0	seq1220	ASV
	1	0.0469427	0.0906968	1	0.136045	0.136045	0	0	0.0967669	seq1221	ASV
	0.0754668	1	0.155343	0.2264	1	0.233015	0	0.104979	0	seq1222	ASV
	0.0754668	1	0.155343	0.2264	1	0.233015	0	0.104979	0	seq1223	ASV
	1	0.0469427	0.0906968	1	0.136045	0.136045	0	0	0.18329	seq1224	ASV
	1	0.0469427	0.0906968	1	0.136045	0.136045	0	0	0.118368	seq1225	ASV
	0.494256	0.52107	1	0.781605	0.781605	1	0.0368323	0	0	seq1226	ASV
	0.574507	0.612345	0.3811	0.612345	0.612345	0.612345	0.0247356	0.0504632	0	seq1227	ASV
	0.0754668	1	0.155343	0.2264	1	0.233015	0	0.0883658	0	seq1228	ASV
	0.494256	0.52107	1	0.781605	0.781605	1	0.0343409	0	0	seq1229	ASV
	0.494256	0.52107	1	0.781605	0.781605	1	0.0343409	0	0	seq1230	ASV
	0.494256	0.52107	1	0.781605	0.781605	1	0.0343665	0	0	seq1231	ASV
	0.494256	0.52107	1	0.781605	0.781605	1	0.0495156	0	0	seq1232	ASV
	0.0754668	1	0.155343	0.2264	1	0.233015	0	0.0984673	0	seq1233	ASV
	0.0754668	1	0.155343	0.2264	1	0.233015	0	0.0984673	0	seq1234	ASV
	0.494256	0.52107	1	0.781605	0.781605	1	0.0334821	0	0	seq1235	ASV
	0.494256	0.52107	1	0.781605	0.781605	1	0.0334821	0	0	seq1236	ASV
	0.0754668	1	0.155343	0.2264	1	0.233015	0	0.111508	0	seq1237	ASV
	0.0754668	1	0.155343	0.2264	1	0.233015	0	0.111508	0	seq1238	ASV
	1	0.0469427	0.0906968	1	0.136045	0.136045	0	0	0.120722	seq1239	ASV
	0.494256	0.52107	1	0.781605	0.781605	1	0.0370889	0	0	seq1240	ASV
	0.0754668	1	0.155343	0.2264	1	0.233015	0	0.0922063	0	seq1241	ASV
	0.494256	0.52107	1	0.781605	0.781605	1	0.0351893	0	0	seq1242	ASV
	1	0.0469427	0.0906968	1	0.136045	0.136045	0	0	0.114858	seq1243	ASV
	1	0.0469427	0.0906968	1	0.136045	0.136045	0	0	0.114858	seq1244	ASV
	0.0754668	1	0.155343	0.2264	1	0.233015	0	0.130474	0	seq1245	ASV
	1	0.0469427	0.0906968	1	0.136045	0.136045	0	0	0.152287	seq1246	ASV
	0.0754668	1	0.155343	0.2264	1	0.233015	0	0.0937894	0	seq1247	ASV
	0.234589	0.742899	0.22109	0.351884	0.742899	0.351884	0.0181067	0.0799407	0	seq1248	ASV
	0.494256	0.52107	1	0.781605	0.781605	1	0.0623058	0	0	seq1249	ASV
	0.0754668	1	0.155343	0.2264	1	0.233015	0	0.0913484	0	seq1250	ASV
	0.494256	0.52107	1	0.781605	0.781605	1	0.0357115	0	0	seq1251	ASV
	0.494256	0.52107	1	0.781605	0.781605	1	0.0421149	0	0	seq1252	ASV
	0.494256	0.52107	1	0.781605	0.781605	1	0.0563335	0	0	seq1253	ASV
	1	0.0469427	0.0906968	1	0.136045	0.136045	0	0	0.175041	seq1254	ASV
	0.494256	0.52107	1	0.781605	0.781605	1	0.0453318	0	0	seq1255	ASV
	0.494256	0.52107	1	0.781605	0.781605	1	0.0477257	0	0	seq1256	ASV
	0.494256	0.52107	1	0.781605	0.781605	1	0.049681	0	0	seq1257	ASV
	0.494256	0.52107	1	0.781605	0.781605	1	0.0532509	0	0	seq1258	ASV
	0.494256	0.52107	1	0.781605	0.781605	1	0.0410961	0	0	seq1259	ASV
	0.494256	0.52107	1	0.781605	0.781605	1	0.0346578	0	0	seq1260	ASV
	1	0.0469427	0.0906968	1	0.136045	0.136045	0	0	0.0780151	seq1261	ASV
	0.494256	0.52107	1	0.781605	0.781605	1	0.0348352	0	0	seq1262	ASV
	0.0754668	1	0.155343	0.2264	1	0.233015	0	0.0975144	0	seq1263	ASV
	0.0754668	1	0.155343	0.2264	1	0.233015	0	0.0975144	0	seq1264	ASV
	0.0754668	1	0.155343	0.2264	1	0.233015	0	0.0975144	0	seq1265	ASV
	0.0754668	1	0.155343	0.2264	1	0.233015	0	0.0975144	0	seq1266	ASV
	0.0754668	1	0.155343	0.2264	1	0.233015	0	0.111929	0	seq1267	ASV
	0.494256	0.52107	1	0.781605	0.781605	1	0.0402621	0	0	seq1268	ASV
	1	0.0469427	0.0906968	1	0.136045	0.136045	0	0	0.153292	seq1269	ASV
	1	0.0469427	0.0906968	1	0.136045	0.136045	0	0	0.153292	seq1270	ASV
	1	0.0469427	0.0906968	1	0.136045	0.136045	0	0	0.0878647	seq1271	ASV
	0.0754668	1	0.155343	0.2264	1	0.233015	0	0.0963855	0	seq1272	ASV
	0.494256	0.52107	1	0.781605	0.781605	1	0.0341448	0	0	seq1273	ASV
	0.494256	0.52107	1	0.781605	0.781605	1	0.0341448	0	0	seq1274	ASV
	1	0.0469427	0.0906968	1	0.136045	0.136045	0	0	0.171338	seq1275	ASV
	1	0.0469427	0.0906968	1	0.136045	0.136045	0	0	0.108424	seq1276	ASV
	1	0.0469427	0.0906968	1	0.136045	0.136045	0	0	0.108424	seq1277	ASV
	0.494256	0.52107	1	0.781605	0.781605	1	0.0336657	0	0	seq1278	ASV
	0.494256	0.52107	1	0.781605	0.781605	1	0.0336657	0	0	seq1279	ASV
	0.494256	0.52107	1	0.781605	0.781605	1	0.0336657	0	0	seq1280	ASV
	0.494256	0.52107	1	0.781605	0.781605	1	0.0258313	0	0	seq1281	ASV
	0.494256	0.52107	1	0.781605	0.781605	1	0.0533137	0	0	seq1282	ASV
	1	0.0469427	0.0906968	1	0.136045	0.136045	0	0	0.134578	seq1283	ASV
	0.494256	0.52107	1	0.781605	0.781605	1	0.0497516	0	0	seq1284	ASV
	0.663359	0.594479	0.425173	0.663359	0.663359	0.663359	0.0285551	0.0504632	0	seq1285	ASV
	0.0754668	1	0.155343	0.2264	1	0.233015	0	0.0805139	0	seq1286	ASV
	0.494256	0.52107	1	0.781605	0.781605	1	0.0312925	0	0	seq1287	ASV
	0.494256	0.52107	1	0.781605	0.781605	1	0.0312925	0	0	seq1288	ASV
	0.494256	0.52107	1	0.781605	0.781605	1	0.0313169	0	0	seq1289	ASV
	0.494256	0.52107	1	0.781605	0.781605	1	0.0313169	0	0	seq1290	ASV
	0.494256	0.52107	1	0.781605	0.781605	1	0.0425058	0	0	seq1291	ASV
	0.494256	0.52107	1	0.781605	0.781605	1	0.0425058	0	0	seq1292	ASV
	0.494256	0.52107	1	0.781605	0.781605	1	0.0425058	0	0	seq1293	ASV
	0.494256	0.52107	1	0.781605	0.781605	1	0.0458761	0	0	seq1294	ASV
	0.494256	0.52107	1	0.781605	0.781605	1	0.0458761	0	0	seq1295	ASV
	0.0754668	1	0.155343	0.2264	1	0.233015	0	0.090146	0	seq1296	ASV
	0.0754668	1	0.155343	0.2264	1	0.233015	0	0.090146	0	seq1297	ASV
	0.494256	0.52107	1	0.781605	0.781605	1	0.0444221	0	0	seq1298	ASV
	0.494256	0.52107	1	0.781605	0.781605	1	0.0340127	0	0	seq1299	ASV
	0.335455	0.365807	1	0.548711	0.548711	1	0.0514215	0	0	seq1300	ASV
	1	0.0469427	0.0906968	1	0.136045	0.136045	0	0	0.110678	seq1301	ASV
	0.494256	0.52107	1	0.781605	0.781605	1	0.0339107	0	0	seq1302	ASV
	0.0754668	1	0.155343	0.2264	1	0.233015	0	0.0841689	0	seq1303	ASV
	0.494256	0.52107	1	0.781605	0.781605	1	0.0320996	0	0	seq1304	ASV
	1	0.0469427	0.0906968	1	0.136045	0.136045	0	0	0.105068	seq1305	ASV
	1	0.0469427	0.0906968	1	0.136045	0.136045	0	0	0.105068	seq1306	ASV
	0.0754668	1	0.155343	0.2264	1	0.233015	0	0.101996	0	seq1307	ASV
	0.0754668	1	0.155343	0.2264	1	0.233015	0	0.0856781	0	seq1308	ASV
	0.494256	0.52107	1	0.781605	0.781605	1	0.0372929	0	0	seq1309	ASV
	0.494256	0.52107	1	0.781605	0.781605	1	0.0372929	0	0	seq1310	ASV
	0.494256	0.52107	1	0.781605	0.781605	1	0.0372929	0	0	seq1311	ASV
	0.0754668	1	0.155343	0.2264	1	0.233015	0	0.0999263	0	seq1312	ASV
	0.494256	0.52107	1	0.781605	0.781605	1	0.0325969	0	0	seq1313	ASV
	0.494256	0.52107	1	0.781605	0.781605	1	0.044248	0	0	seq1314	ASV
	0.0754668	1	0.155343	0.2264	1	0.233015	0	0.0896285	0	seq1315	ASV
	0.494256	0.52107	1	0.781605	0.781605	1	0.0460365	0	0	seq1316	ASV
	0.494256	0.52107	1	0.781605	0.781605	1	0.0495056	0	0	seq1317	ASV
	0.494256	0.52107	1	0.781605	0.781605	1	0.0377483	0	0	seq1318	ASV
	0.494256	0.52107	1	0.781605	0.781605	1	0.0377483	0	0	seq1319	ASV
	0.494256	0.52107	1	0.781605	0.781605	1	0.0377483	0	0	seq1320	ASV
	0.494256	0.52107	1	0.781605	0.781605	1	0.0377483	0	0	seq1321	ASV
	NA	NA	NA	NA	NA	NA	0	0	0	seq1322	ASV
	NA	NA	NA	NA	NA	NA	0	0	0	seq1323	ASV
	0.494256	0.52107	1	0.781605	0.781605	1	0.0315938	0	0	seq1324	ASV
	0.494256	0.52107	1	0.781605	0.781605	1	0.0315938	0	0	seq1325	ASV
	0.0754668	1	0.155343	0.2264	1	0.233015	0	0.106271	0	seq1326	ASV
	1	0.0469427	0.0906968	1	0.136045	0.136045	0	0	0.147976	seq1327	ASV
	0.494256	0.52107	1	0.781605	0.781605	1	0.0469361	0	0	seq1328	ASV
	1	0.0469427	0.0906968	1	0.136045	0.136045	0	0	0.172216	seq1329	ASV
	0.494256	0.52107	1	0.781605	0.781605	1	0.0521497	0	0	seq1330	ASV
	0.494256	0.52107	1	0.781605	0.781605	1	0.0521497	0	0	seq1331	ASV
	0.494256	0.52107	1	0.781605	0.781605	1	0.0521497	0	0	seq1332	ASV
	0.494256	0.52107	1	0.781605	0.781605	1	0.0521497	0	0	seq1333	ASV
	0.494256	0.52107	1	0.781605	0.781605	1	0.0521497	0	0	seq1334	ASV
	0.494256	0.52107	1	0.781605	0.781605	1	0.0521497	0	0	seq1335	ASV
	0.494256	0.52107	1	0.781605	0.781605	1	0.0363572	0	0	seq1336	ASV
	1	0.0469427	0.0906968	1	0.136045	0.136045	0	0	0.140088	seq1337	ASV
	1	0.0469427	0.0906968	1	0.136045	0.136045	0	0	0.140088	seq1338	ASV
	0.0754668	1	0.155343	0.2264	1	0.233015	0	0.0866934	0	seq1339	ASV
	1	0.00463964	0.0155705	1	0.0139189	0.0233558	0	0	0.165483	seq1340	ASV
	1	0.0469427	0.0906968	1	0.136045	0.136045	0	0	0.0972459	seq1341	ASV
	1	0.0469427	0.0906968	1	0.136045	0.136045	0	0	0.0972459	seq1342	ASV
	1	0.0469427	0.0906968	1	0.136045	0.136045	0	0	0.0972459	seq1343	ASV
	1	0.0469427	0.0906968	1	0.136045	0.136045	0	0	0.0972459	seq1344	ASV
	0.494256	0.52107	1	0.781605	0.781605	1	0.0228157	0	0	seq1345	ASV
	0.494256	0.52107	1	0.781605	0.781605	1	0.0228157	0	0	seq1346	ASV
	0.494256	0.52107	1	0.781605	0.781605	1	0.0488932	0	0	seq1347	ASV
	0.494256	0.52107	1	0.781605	0.781605	1	0.0454508	0	0	seq1348	ASV
	0.494256	0.52107	1	0.781605	0.781605	1	0.0408119	0	0	seq1349	ASV
	0.494256	0.52107	1	0.781605	0.781605	1	0.0408119	0	0	seq1350	ASV
	0.494256	0.52107	1	0.781605	0.781605	1	0.0408119	0	0	seq1351	ASV
	0.494256	0.52107	1	0.781605	0.781605	1	0.0408119	0	0	seq1352	ASV
	0.494256	0.52107	1	0.781605	0.781605	1	0.0281039	0	0	seq1353	ASV
	0.0754668	1	0.155343	0.2264	1	0.233015	0	0.104138	0	seq1354	ASV
	0.494256	0.52107	1	0.781605	0.781605	1	0.038496	0	0	seq1355	ASV
	0.0754668	1	0.155343	0.2264	1	0.233015	0	0.0834191	0	seq1356	ASV
	0.494256	0.52107	1	0.781605	0.781605	1	0.0417223	0	0	seq1357	ASV
	0.494256	0.52107	1	0.781605	0.781605	1	0.0417223	0	0	seq1358	ASV
	0.494256	0.52107	1	0.781605	0.781605	1	0.0417223	0	0	seq1359	ASV
	1	0.0469427	0.0906968	1	0.136045	0.136045	0	0	0.0864958	seq1360	ASV
	0.63555	0.316252	0.220526	0.63555	0.474377	0.474377	0.0218972	0	0.0713507	seq1361	ASV
	0.494256	0.52107	1	0.781605	0.781605	1	0.0303474	0	0	seq1362	ASV
	0.0754668	1	0.155343	0.2264	1	0.233015	0	0.0751788	0	seq1363	ASV
	0.0754668	1	0.155343	0.2264	1	0.233015	0	0.0751788	0	seq1364	ASV
	0.494256	0.52107	1	0.781605	0.781605	1	0.0286472	0	0	seq1365	ASV
	0.494256	0.52107	1	0.781605	0.781605	1	0.0325836	0	0	seq1366	ASV
	0.494256	0.52107	1	0.781605	0.781605	1	0.0237986	0	0	seq1367	ASV
	0.494256	0.52107	1	0.781605	0.781605	1	0.0449627	0	0	seq1368	ASV
	0.494256	0.52107	1	0.781605	0.781605	1	0.0532509	0	0	seq1369	ASV
	0.494256	0.52107	1	0.781605	0.781605	1	0.0335391	0	0	seq1370	ASV
	0.0754668	1	0.155343	0.2264	1	0.233015	0	0.0744124	0	seq1371	ASV
	0.494256	0.52107	1	0.781605	0.781605	1	0.0291135	0	0	seq1372	ASV
	0.494256	0.52107	1	0.781605	0.781605	1	0.0348987	0	0	seq1373	ASV
	0.494256	0.52107	1	0.781605	0.781605	1	0.0320739	0	0	seq1374	ASV
	0.494256	0.52107	1	0.781605	0.781605	1	0.0320739	0	0	seq1375	ASV
	0.494256	0.52107	1	0.781605	0.781605	1	0.0401618	0	0	seq1376	ASV
	0.494256	0.52107	1	0.781605	0.781605	1	0.04006	0	0	seq1377	ASV
	1	0.0469427	0.0906968	1	0.136045	0.136045	0	0	0.105614	seq1378	ASV
	0.494256	0.52107	1	0.781605	0.781605	1	0.0452136	0	0	seq1379	ASV
	0.494256	0.52107	1	0.781605	0.781605	1	0.0452136	0	0	seq1380	ASV
	NA	NA	NA	NA	NA	NA	0	0	0	seq1381	ASV
	0.494256	0.52107	1	0.781605	0.781605	1	0.0281735	0	0	seq1382	ASV
	0.494256	0.52107	1	0.781605	0.781605	1	0.0281735	0	0	seq1383	ASV
	0.494256	0.52107	1	0.781605	0.781605	1	0.0283315	0	0	seq1384	ASV
	0.0754668	1	0.155343	0.2264	1	0.233015	0	0.0799407	0	seq1385	ASV
	0.0754668	1	0.155343	0.2264	1	0.233015	0	0.0799407	0	seq1386	ASV
	0.0754668	1	0.155343	0.2264	1	0.233015	0	0.0799407	0	seq1387	ASV
	1	0.0469427	0.0906968	1	0.136045	0.136045	0	0	0.134965	seq1388	ASV
	0.494256	0.52107	1	0.781605	0.781605	1	0.0468061	0	0	seq1389	ASV
	0.494256	0.52107	1	0.781605	0.781605	1	0.0468061	0	0	seq1390	ASV
	0.494256	0.52107	1	0.781605	0.781605	1	0.0468061	0	0	seq1391	ASV
	0.494256	0.52107	1	0.781605	0.781605	1	0.031854	0	0	seq1392	ASV
	1	0.0469427	0.0906968	1	0.136045	0.136045	0	0	0.124613	seq1393	ASV
	1	0.0469427	0.0906968	1	0.136045	0.136045	0	0	0.0668911	seq1394	ASV
	1	0.0469427	0.0906968	1	0.136045	0.136045	0	0	0.0668911	seq1395	ASV
	1	0.0469427	0.0906968	1	0.136045	0.136045	0	0	0.0668911	seq1396	ASV
	0.0754668	1	0.155343	0.2264	1	0.233015	0	0.0755806	0	seq1397	ASV
	0.0754668	1	0.155343	0.2264	1	0.233015	0	0.0755806	0	seq1398	ASV
	0.0754668	1	0.155343	0.2264	1	0.233015	0	0.0755806	0	seq1399	ASV
	0.0754668	1	0.155343	0.2264	1	0.233015	0	0.0755806	0	seq1400	ASV
	0.494256	0.52107	1	0.781605	0.781605	1	0.0264951	0	0	seq1401	ASV
	0.494256	0.52107	1	0.781605	0.781605	1	0.0264951	0	0	seq1402	ASV
	0.494256	0.52107	1	0.781605	0.781605	1	0.0264951	0	0	seq1403	ASV
	0.494256	0.52107	1	0.781605	0.781605	1	0.0264951	0	0	seq1404	ASV
	0.494256	0.52107	1	0.781605	0.781605	1	0.0264951	0	0	seq1405	ASV
	1	0.0469427	0.0906968	1	0.136045	0.136045	0	0	0.141279	seq1406	ASV
	1	0.0469427	0.0906968	1	0.136045	0.136045	0	0	0.141279	seq1407	ASV
	1	0.0469427	0.0906968	1	0.136045	0.136045	0	0	0.141279	seq1408	ASV
	1	0.0469427	0.0906968	1	0.136045	0.136045	0	0	0.0844836	seq1409	ASV
	1	0.0469427	0.0906968	1	0.136045	0.136045	0	0	0.0844836	seq1410	ASV
	1	0.0469427	0.0906968	1	0.136045	0.136045	0	0	0.0844836	seq1411	ASV
	1	0.0469427	0.0906968	1	0.136045	0.136045	0	0	0.0844836	seq1412	ASV
	1	0.0469427	0.0906968	1	0.136045	0.136045	0	0	0.0844836	seq1413	ASV
	0.494256	0.52107	1	0.781605	0.781605	1	0.0260814	0	0	seq1414	ASV
	0.494256	0.52107	1	0.781605	0.781605	1	0.0260814	0	0	seq1415	ASV
	0.494256	0.52107	1	0.781605	0.781605	1	0.0194556	0	0	seq1416	ASV
	0.494256	0.52107	1	0.781605	0.781605	1	0.0194556	0	0	seq1417	ASV
	0.494256	0.52107	1	0.781605	0.781605	1	0.0194556	0	0	seq1418	ASV
	0.494256	0.52107	1	0.781605	0.781605	1	0.0194556	0	0	seq1419	ASV
	0.494256	0.52107	1	0.781605	0.781605	1	0.0194556	0	0	seq1420	ASV
	0.494256	0.52107	1	0.781605	0.781605	1	0.0436898	0	0	seq1421	ASV
	0.494256	0.52107	1	0.781605	0.781605	1	0.0436898	0	0	seq1422	ASV
	0.494256	0.52107	1	0.781605	0.781605	1	0.0436898	0	0	seq1423	ASV
	0.494256	0.52107	1	0.781605	0.781605	1	0.0277403	0	0	seq1424	ASV
	1	0.0469427	0.0906968	1	0.136045	0.136045	0	0	0.107623	seq1425	ASV
	0.0754668	1	0.155343	0.2264	1	0.233015	0	0.0618532	0	seq1426	ASV
	0.0754668	1	0.155343	0.2264	1	0.233015	0	0.0618532	0	seq1427	ASV
	0.494256	0.52107	1	0.781605	0.781605	1	0.0242396	0	0	seq1428	ASV
	0.494256	0.52107	1	0.781605	0.781605	1	0.024046	0	0	seq1429	ASV
	0.494256	0.52107	1	0.781605	0.781605	1	0.0212527	0	0	seq1430	ASV
	0.494256	0.52107	1	0.781605	0.781605	1	0.0240667	0	0	seq1431	ASV
	0.494256	0.52107	1	0.781605	0.781605	1	0.0240667	0	0	seq1432	ASV
	0.494256	0.52107	1	0.781605	0.781605	1	0.0338527	0	0	seq1433	ASV
	0.494256	0.52107	1	0.781605	0.781605	1	0.0368848	0	0	seq1434	ASV
	0.0754668	1	0.155343	0.2264	1	0.233015	0	0.0701381	0	seq1435	ASV
	0.0754668	1	0.155343	0.2264	1	0.233015	0	0.0701381	0	seq1436	ASV
	0.0754668	1	0.155343	0.2264	1	0.233015	0	0.0701381	0	seq1437	ASV
	0.494256	0.52107	1	0.781605	0.781605	1	0.0233517	0	0	seq1438	ASV
	0.494256	0.52107	1	0.781605	0.781605	1	0.0233517	0	0	seq1439	ASV
	0.494256	0.52107	1	0.781605	0.781605	1	0.0263809	0	0	seq1440	ASV
	1	0.0469427	0.0906968	1	0.136045	0.136045	0	0	0.0746237	seq1441	ASV
	1	0.0469427	0.0906968	1	0.136045	0.136045	0	0	0.0746237	seq1442	ASV
	1	0.0469427	0.0906968	1	0.136045	0.136045	0	0	0.0864466	seq1443	ASV
	1	0.0469427	0.0906968	1	0.136045	0.136045	0	0	0.0864466	seq1444	ASV
	0.494256	0.52107	1	0.781605	0.781605	1	0.0262928	0	0	seq1445	ASV
	0.0754668	1	0.155343	0.2264	1	0.233015	0	0.0649796	0	seq1446	ASV
	1	0.0469427	0.0906968	1	0.136045	0.136045	0	0	0.0815731	seq1447	ASV
	0.0754668	1	0.155343	0.2264	1	0.233015	0	0.0975657	0	seq1448	ASV
	0.0754668	1	0.155343	0.2264	1	0.233015	0	0.0975657	0	seq1449	ASV
	0.0754668	1	0.155343	0.2264	1	0.233015	0	0.0805217	0	seq1450	ASV
	0.494256	0.52107	1	0.781605	0.781605	1	0.0203385	0	0	seq1451	ASV
	0.494256	0.52107	1	0.781605	0.781605	1	0.0203385	0	0	seq1452	ASV
	0.494256	0.52107	1	0.781605	0.781605	1	0.0323756	0	0	seq1453	ASV
	0.494256	0.52107	1	0.781605	0.781605	1	0.0323756	0	0	seq1454	ASV
	0.494256	0.52107	1	0.781605	0.781605	1	0.0343153	0	0	seq1455	ASV
	0.494256	0.52107	1	0.781605	0.781605	1	0.0343153	0	0	seq1456	ASV
	0.0754668	1	0.155343	0.2264	1	0.233015	0	0.0830163	0	seq1457	ASV
	0.0754668	1	0.155343	0.2264	1	0.233015	0	0.0830163	0	seq1458	ASV
	0.494256	0.52107	1	0.781605	0.781605	1	0.0399493	0	0	seq1459	ASV
	0.494256	0.52107	1	0.781605	0.781605	1	0.035095	0	0	seq1460	ASV
	1	0.0469427	0.0906968	1	0.136045	0.136045	0	0	0.113526	seq1461	ASV
	1	0.0469427	0.0906968	1	0.136045	0.136045	0	0	0.113526	seq1462	ASV
	0.494256	0.52107	1	0.781605	0.781605	1	0.0292357	0	0	seq1463	ASV
	0.494256	0.52107	1	0.781605	0.781605	1	0.0483765	0	0	seq1464	ASV
	0.494256	0.52107	1	0.781605	0.781605	1	0.0483765	0	0	seq1465	ASV
	0.0754668	1	0.155343	0.2264	1	0.233015	0	0.0786941	0	seq1466	ASV
	0.0754668	1	0.155343	0.2264	1	0.233015	0	0.0786941	0	seq1467	ASV
	0.494256	0.52107	1	0.781605	0.781605	1	0.0304968	0	0	seq1468	ASV
	0.494256	0.52107	1	0.781605	0.781605	1	0.0278817	0	0	seq1469	ASV
	0.494256	0.52107	1	0.781605	0.781605	1	0.0278817	0	0	seq1470	ASV
	0.494256	0.52107	1	0.781605	0.781605	1	0.0278817	0	0	seq1471	ASV
	0.494256	0.52107	1	0.781605	0.781605	1	0.0354157	0	0	seq1472	ASV
	0.494256	0.52107	1	0.781605	0.781605	1	0.0354157	0	0	seq1473	ASV
	0.494256	0.52107	1	0.781605	0.781605	1	0.03532	0	0	seq1474	ASV
	1	0.0469427	0.0906968	1	0.136045	0.136045	0	0	0.0922234	seq1475	ASV
	0.0754668	1	0.155343	0.2264	1	0.233015	0	0.0696893	0	seq1476	ASV
	0.494256	0.52107	1	0.781605	0.781605	1	0.03703	0	0	seq1477	ASV
	0.494256	0.52107	1	0.781605	0.781605	1	0.0401873	0	0	seq1478	ASV
	1	0.0469427	0.0906968	1	0.136045	0.136045	0	0	0.091032	seq1479	ASV
	1	0.0469427	0.0906968	1	0.136045	0.136045	0	0	0.091032	seq1480	ASV
	NA	NA	NA	NA	NA	NA	0	0	0	seq1481	ASV
	0.494256	0.52107	1	0.781605	0.781605	1	0.0243031	0	0	seq1482	ASV
	0.494256	0.52107	1	0.781605	0.781605	1	0.0243031	0	0	seq1483	ASV
	0.494256	0.52107	1	0.781605	0.781605	1	0.0243031	0	0	seq1484	ASV
	0.494256	0.52107	1	0.781605	0.781605	1	0.0243031	0	0	seq1485	ASV
	0.494256	0.52107	1	0.781605	0.781605	1	0.0243031	0	0	seq1486	ASV
	1	0.0469427	0.0906968	1	0.136045	0.136045	0	0	0.128635	seq1487	ASV
	1	0.0469427	0.0906968	1	0.136045	0.136045	0	0	0.128635	seq1488	ASV
	0.494256	0.52107	1	0.781605	0.781605	1	0.0324446	0	0	seq1489	ASV
	0.494256	0.52107	1	0.781605	0.781605	1	0.0340933	0	0	seq1490	ASV
	1	0.0469427	0.0906968	1	0.136045	0.136045	0	0	0.0522962	seq1491	ASV
[truncated: 441 more rows]

## Sheet: S3B
Fecal	Pval Overweight vs Lean	Pval Obese vs Lean	Pval Obese vs Overweight	Pval FDR Overweight vs Lean	Pval FDR Obese vs Lean	Pval FDR Obese vs Overweight	Lean Mean	Overweight Mean	Obese Mean	ID	Rank
	0.462089	0.510383	1	0.765574	0.765574	1	0.0165155	0	0	Acidobacteriota	Phylum
	0.542427	0.983512	0.646157	0.969236	0.983512	0.969236	28.1205	30.4511	28.2088	Actinobacteriota	Phylum
	0.945271	0.907104	0.961427	0.961427	0.961427	0.961427	233.149	234.226	235.195	Bacteroidota	Phylum
	0.122399	0.656212	0.110221	0.183599	0.656212	0.183599	0.524651	0.916874	0.398876	Campylobacterota	Phylum
	0.462089	0.510383	1	0.765574	0.765574	1	0.010872	0	0	Chloroflexi	Phylum
	0.626896	0.46748	0.798255	0.798255	0.798255	0.798255	1.93234	1.54611	1.28686	Cyanobacteria	Phylum
	0.737129	0.622117	0.487815	0.737129	0.737129	0.737129	16.8541	17.5842	15.6558	Desulfobacterota	Phylum
	0.462089	0.510383	1	0.765574	0.765574	1	0.0309446	0	0	Elusimicrobiota	Phylum
	0.882007	0.735678	0.680634	0.882007	0.882007	0.882007	1.251	1.31749	1.082	Euryarchaeota	Phylum
	0.923423	0.144751	0.176391	0.923423	0.264586	0.264586	731.128	735.05	664.367	Firmicutes	Phylum
	0.0111548	0.300068	0.271012	0.0334645	0.300068	0.300068	0.352563	1.14741	0.711557	Fusobacteriota	Phylum
	0.879249	0.877928	0.799983	0.879249	0.879249	0.879249	0.150372	0.166138	0.132561	Patescibacteria	Phylum
	0.262449	0.906889	0.32696	0.49044	0.906889	0.49044	43.4455	47.6905	42.9516	Proteobacteria	Phylum
	0.945352	0.544501	0.559213	0.945352	0.838819	0.838819	0.502007	0.523228	0.292197	Synergistota	Phylum
	0.290636	0.619366	0.207519	0.435954	0.619366	0.435954	0.143364	0	0.218549	Thermoplasmatota	Phylum
	0.584027	0.0910753	0.291179	0.584027	0.273226	0.436769	12.2697	11.2415	8.70637	Verrucomicrobiota	Phylum
	0.922495	0.773824	0.860825	0.922495	0.922495	0.922495	13.117	13.327	13.8103	Actinobacteria	Class
	0.767398	0.378246	0.589016	0.767398	0.767398	0.767398	4.45931	4.0082	2.9556	Alphaproteobacteria	Class
	0.905419	0.228797	0.336383	0.905419	0.504575	0.504575	33.7765	33.3375	28.7941	Bacilli	Class
	0.945271	0.907104	0.961427	0.961427	0.961427	0.961427	233.149	234.226	235.195	Bacteroidia	Class
	0.122399	0.656212	0.110221	0.183599	0.656212	0.183599	0.524651	0.916874	0.398876	Campylobacteria	Class
	0.947293	0.0802339	0.138382	0.947293	0.207573	0.207573	666.398	663.883	591.58	Clostridia	Class
	0.349592	0.810983	0.346463	0.524388	0.810983	0.524388	15.0035	17.1241	14.3985	Coriobacteriia	Class
	0.533193	0.705944	0.413586	0.705944	0.705944	0.705944	0.396488	0.273068	0.479958	Cyanobacteriia	Class
	0.737129	0.622117	0.487815	0.737129	0.737129	0.737129	16.8541	17.5842	15.6558	Desulfovibrionia	Class
	0.462089	0.510383	1	0.765574	0.765574	1	0.0309446	0	0	Elusimicrobia	Class
	0.0111548	0.300068	0.271012	0.0334645	0.300068	0.300068	0.352563	1.14741	0.711557	Fusobacteriia	Class
	0.168268	0.790207	0.395949	0.504803	0.790207	0.593924	38.9862	43.6823	39.996	Gammaproteobacteria	Class
	0.462089	0.510383	1	0.765574	0.765574	1	0.010872	0	0	Gitt-GS-136	Class
	0.0988017	1	0.195222	0.292832	1	0.292832	0	0.0996878	0	Gracilibacteria	Class
	0.244593	0.22889	0.886862	0.36689	0.36689	0.886862	1.16794	0.768788	0.706625	Incertae Sedis	Class
	0.0988017	1	0.195222	0.292832	1	0.292832	0	0.275232	0	Kiritimatiellae	Class
	0.734204	0.349655	0.579892	0.734204	0.734204	0.734204	2.30868	2.03507	1.46528	Lentisphaeria	Class
	0.882007	0.735678	0.680634	0.882007	0.882007	0.882007	1.251	1.31749	1.082	Methanobacteria	Class
	0.0347075	0.000506439	0.149654	0.0520613	0.00151932	0.149654	28.8341	36.3494	42.8669	Negativicutes	Class
	0.327019	0.852064	0.544949	0.817423	0.852064	0.817423	0.150372	0.0664501	0.132561	Saccharimonadia	Class
	0.945352	0.544501	0.559213	0.945352	0.838819	0.838819	0.502007	0.523228	0.292197	Synergistia	Class
	0.204411	0.255801	1	0.383701	0.383701	1	0.0372487	0	0	Syntrophomonadia	Class
	0.290636	0.619366	0.207519	0.435954	0.619366	0.435954	0.143364	0	0.218549	Thermoplasmata	Class
	0.732964	0.39761	0.635632	0.732964	0.732964	0.732964	1.53585	1.27304	0.806901	Vampirivibrionia	Class
	0.530229	0.139292	0.420073	0.530229	0.417877	0.530229	9.96104	8.9312	7.24109	Verrucomicrobiae	Class
	0.462089	0.510383	1	0.765574	0.765574	1	0.0165155	0	0	Vicinamibacteria	Class
	0.0988017	1	0.195222	0.292832	1	0.292832	0	0.0996878	0	Absconditabacteriales (SR1)	Order
	0.689967	0.273288	0.517049	0.689967	0.689967	0.689967	0.470711	0.317636	0	Acholeplasmatales	Order
	0.510823	0.0601853	0.255267	0.510823	0.180556	0.3829	12.4327	13.7949	16.8091	Acidaminococcales	Order
	0.987238	0.979894	0.992398	0.992398	0.992398	0.992398	0.707236	0.702978	0.699739	Actinomycetales	Order
	0.462089	0.510383	1	0.765574	0.765574	1	0.0253151	0	0	Bacillales	Order
	0.9309	0.888358	0.95618	0.95618	0.95618	0.95618	232.322	233.671	234.764	Bacteroidales	Order
	0.940157	0.81227	0.881503	0.940157	0.940157	0.940157	12.1938	12.3498	12.7454	Bifidobacteriales	Order
	0.02952	0.794612	0.137328	0.08856	0.794612	0.205992	24.9434	30.8007	25.7193	Burkholderiales	Order
	0.122399	0.656212	0.110221	0.183599	0.656212	0.183599	0.524651	0.916874	0.398876	Campylobacterales	Order
	1	0.0439185	0.0773263	1	0.115989	0.115989	0	0	0.0594542	Cardiobacteriales	Order
	0.462089	0.510383	1	0.765574	0.765574	1	0.0150087	0	0	Chitinophagales	Order
	0.533193	0.705944	0.413586	0.705944	0.705944	0.705944	0.396488	0.273068	0.479958	Chloroplast	Order
	0.853877	0.239044	0.374812	0.853877	0.562217	0.562217	27.5025	26.5698	20.8226	Christensenellales	Order
	0.161385	0.0181832	0.32395	0.242077	0.0545497	0.32395	13.0359	8.36895	4.17944	Clostridia UCG-014	Order
	0.397407	0.0933354	0.41694	0.41694	0.280006	0.41694	7.7481	6.20633	4.31812	Clostridia vadinBB60 group	Order
	0.28696	0.945799	0.371417	0.557125	0.945799	0.557125	1.69638	2.37663	1.64795	Clostridiales	Order
	0.349592	0.810983	0.346463	0.524388	0.810983	0.524388	15.0035	17.1241	14.3985	Coriobacteriales	Order
	0.432016	0.0111769	0.104486	0.432016	0.0335308	0.156728	0	0.0289868	0.105759	Corynebacteriales	Order
	0.737129	0.622117	0.487815	0.737129	0.737129	0.737129	16.8541	17.5842	15.6558	Desulfovibrionales	Order
	0.244593	0.22889	0.886862	0.36689	0.36689	0.886862	1.16794	0.768788	0.706625	DTU014	Order
	0.462089	0.510383	1	0.765574	0.765574	1	0.0309446	0	0	Elusimicrobiales	Order
	0.577114	0.862085	0.556141	0.862085	0.862085	0.862085	13.7674	12.76	14.118	Enterobacterales	Order
	0.190085	0.64197	0.152437	0.285128	0.64197	0.285128	17.9775	20.5729	16.9513	Erysipelotrichales	Order
	0.458414	0.322463	0.774762	0.68762	0.68762	0.774762	0.203079	0.120711	0.0801549	Eubacteriales	Order
	0.292057	0.775376	0.564112	0.775376	0.775376	0.775376	0.36442	0.119445	0.290425	Flavobacteriales	Order
	0.0111548	0.300068	0.271012	0.0334645	0.300068	0.300068	0.352563	1.14741	0.711557	Fusobacteriales	Order
	0.732964	0.39761	0.635632	0.732964	0.732964	0.732964	1.53585	1.27304	0.806901	Gastranaerophilales	Order
	0.0512804	0.046008	0.824382	0.0769206	0.0769206	0.824382	1.7706	0.544711	0.367758	Izemoplasmatales	Order
	0.526217	0.161045	0.0857661	0.526217	0.241567	0.241567	289.46	299.666	264.164	Lachnospirales	Order
	0.163766	0.164688	0.899831	0.247033	0.247033	0.899831	6.73212	8.30168	8.48219	Lactobacillales	Order
	0.882007	0.735678	0.680634	0.882007	0.882007	0.882007	1.251	1.31749	1.082	Methanobacteriales	Order
	0.290636	0.619366	0.207519	0.435954	0.619366	0.435954	0.143364	0	0.218549	Methanomassiliicoccales	Order
	0.833672	0.780397	0.936592	0.936592	0.936592	0.936592	0.215979	0.245244	0.2594	Micrococcales	Order
	0.910857	0.38107	0.39302	0.910857	0.589531	0.589531	8.1374	8.25035	7.14847	Monoglobales	Order
	0.876479	0.847562	0.771877	0.876479	0.876479	0.876479	0.355803	0.31439	0.413036	Opitutales	Order
	0.692858	0.262261	0.50068	0.692858	0.692858	0.692858	298.504	289.384	269.517	Oscillospirales	Order
	0.959798	0.878085	0.924497	0.959798	0.959798	0.959798	2.69841	2.65944	2.5659	Peptococcales	Order
	0.277756	0.757459	0.561092	0.757459	0.757459	0.757459	12.4096	14.4386	13.0534	Peptostreptococcales-Tissierellales	Order
	0.274762	0.423869	0.875614	0.635804	0.635804	0.875614	0.237943	0.0682996	0.0992777	Pseudomonadales	Order
	0.179005	0.137978	0.804501	0.268508	0.268508	0.804501	6.50798	3.51047	2.80778	RF39	Order
	0.933971	0.958857	0.984253	0.984253	0.984253	0.984253	0.0445722	0.040133	0.0414834	Rhizobiales	Order
	0.849252	0.452383	0.610612	0.849252	0.849252	0.849252	4.03686	3.75545	2.79239	Rhodospirillales	Order
	0.0473143	0.189079	0.680493	0.141943	0.283619	0.680493	0.356404	0.0378956	0.12173	Rickettsiales	Order
	0.327019	0.852064	0.544949	0.817423	0.852064	0.817423	0.150372	0.0664501	0.132561	Saccharimonadales	Order
	0.0988017	1	0.195222	0.292832	1	0.292832	0	0.019661	0	Sphingobacteriales	Order
	0.32652	0.379764	1	0.569646	0.569646	1	0.0214781	0	0	Sphingomonadales	Order
	0.0874759	0.565027	0.400494	0.262428	0.565027	0.565027	0.268126	0.0462575	0.185056	Staphylococcales	Order
	0.945352	0.544501	0.559213	0.945352	0.838819	0.838819	0.502007	0.523228	0.292197	Synergistales	Order
	0.204411	0.255801	1	0.383701	0.383701	1	0.0372487	0	0	Syntrophomonadales	Order
	0.028902	0.00234947	0.326467	0.043353	0.0070484	0.326467	16.4014	22.5546	26.0578	Veillonellales-Selenomonadales	Order
	0.527565	0.113639	0.370987	0.527565	0.340918	0.527565	9.60523	8.61681	6.82805	Verrucomicrobiales	Order
	0.462089	0.510383	1	0.765574	0.765574	1	0.0165155	0	0	Vicinamibacterales	Order
	0.734204	0.349655	0.579892	0.734204	0.734204	0.734204	2.30868	2.03507	1.46528	Victivallales	Order
	0.0988017	1	0.195222	0.292832	1	0.292832	0	0.275232	0	WCHB1-41	Order
	0.754478	0.507602	0.409818	0.754478	0.754478	0.754478	0.0375129	0.0533477	0	Xanthomonadales	Order
	0.728966	0.00792594	0.00951329	0.728966	0.0142699	0.0142699	0.890506	0.767065	1.96161	[Clostridium] methylpentosum group	Family
	0.322423	0.746612	0.290552	0.483634	0.746612	0.483634	12.2839	14.5217	11.4687	[Eubacterium] coprostanoligenes group	Family
	0.689967	0.273288	0.517049	0.689967	0.689967	0.689967	0.470711	0.317636	0	Acholeplasmataceae	Family
	0.510823	0.0601853	0.255267	0.510823	0.180556	0.3829	12.4327	13.7949	16.8091	Acidaminococcaceae	Family
	0.987238	0.979894	0.992398	0.992398	0.992398	0.992398	0.707236	0.702978	0.699739	Actinomycetaceae	Family
	0.527565	0.113639	0.370987	0.527565	0.340918	0.527565	9.60523	8.61681	6.82805	Akkermansiaceae	Family
	0.334783	0.416504	0.964301	0.624756	0.624756	0.964301	0.170985	0.0744446	0.0801549	Anaerofustaceae	Family
	0.56304	0.922862	0.712603	0.922862	0.922862	0.922862	6.97863	7.8125	7.13455	Anaerovoracaceae	Family
	0.153497	0.910032	0.307172	0.460492	0.910032	0.460757	0.598189	1.17986	0.649452	Atopobiaceae	Family
	0.462089	0.510383	1	0.765574	0.765574	1	0.0253151	0	0	Bacillaceae	Family
	0.569079	0.274681	0.608893	0.608893	0.608893	0.608893	114.754	110.905	106.49	Bacteroidaceae	Family
	0.0716156	0.344144	0.555242	0.214847	0.516216	0.555242	9.63656	6.38692	7.73823	Barnesiellaceae	Family
	0.940157	0.81227	0.881503	0.940157	0.940157	0.940157	12.1938	12.3498	12.7454	Bifidobacteriaceae	Family
	0.400452	0.584838	0.856395	0.856395	0.856395	0.856395	9.5611	10.6809	10.3736	Butyricicoccaceae	Family
	0.122399	0.656212	0.110221	0.183599	0.656212	0.183599	0.524651	0.916874	0.398876	Campylobacteraceae	Family
	0.979372	0.853961	0.85611	0.979372	0.979372	0.979372	0.15061	0.153658	0.126362	Carnobacteriaceae	Family
	0.0988017	1	0.195222	0.292832	1	0.292832	0	0.030514	0	Cellulomonadaceae	Family
	0.462089	0.510383	1	0.765574	0.765574	1	0.0150087	0	0	Chitinophagaceae	Family
	0.853877	0.239044	0.374812	0.853877	0.562217	0.562217	27.5025	26.5698	20.8226	Christensenellaceae	Family
	0.28696	0.945799	0.371417	0.557125	0.945799	0.557125	1.69638	2.37663	1.64795	Clostridiaceae	Family
	0.410836	0.381823	0.903259	0.616254	0.616254	0.903259	0.324502	0.0514626	0	Comamonadaceae	Family
	0.733868	0.587447	0.834663	0.834663	0.834663	0.834663	6.23187	5.87929	5.60294	Coriobacteriaceae	Family
	0.918114	0.229846	0.257867	0.918114	0.386801	0.386801	1.7312	1.77719	1.1294	Coriobacteriales Incertae Sedis	Family
	0.432016	0.0111769	0.104486	0.432016	0.0335308	0.156728	0	0.0289868	0.105759	Corynebacteriaceae	Family
	0.737632	0.154719	0.132057	0.737632	0.232078	0.232078	1.09081	1.2202	0.474333	Defluviitaleaceae	Family
	0.732268	0.62561	0.487358	0.732268	0.732268	0.732268	16.8408	17.5842	15.6558	Desulfovibrionaceae	Family
	0.16805	0.637555	0.502592	0.50415	0.637555	0.637555	6.31521	7.88441	6.91259	Eggerthellaceae	Family
	0.462089	0.510383	1	0.765574	0.765574	1	0.0309446	0	0	Elusimicrobiaceae	Family
	0.571575	0.517088	0.901256	0.857362	0.857362	0.901256	7.8614	7.18582	6.99673	Enterobacteriaceae	Family
	0.872013	0.882285	0.997274	0.997274	0.997274	0.997274	0.124987	0.105886	0.105368	Enterococcaceae	Family
	0.429309	0.0526652	0.0212163	0.429309	0.0789978	0.0636489	9.48252	10.2882	7.26225	Erysipelatoclostridiaceae	Family
	0.198842	0.442093	0.736967	0.596527	0.663139	0.736967	8.49499	10.2848	9.68909	Erysipelotrichaceae	Family
	0.822262	0.91846	0.931193	0.931193	0.931193	0.931193	0.220773	0.255565	0.23849	Ethanoligenenaceae	Family
	0.784226	0.57913	0.484248	0.784226	0.784226	0.784226	0.0320938	0.0462659	0	Eubacteriaceae	Family
	0.380755	0.967018	0.469749	0.704623	0.967018	0.704623	0.857193	1.25377	0.836317	Family XI	Family
	0.462089	0.510383	1	0.765574	0.765574	1	0.0081141	0	0	Flavobacteriaceae	Family
	0.0523088	0.307588	0.525083	0.156926	0.461382	0.525083	0.332065	0.884296	0.654835	Fusobacteriaceae	Family
	0.110581	0.64306	0.396026	0.331743	0.64306	0.59404	0.251314	0.0462575	0.185056	Gemellaceae	Family
	0.498299	0.735456	0.409116	0.735456	0.735456	0.735456	0.792847	1.07214	0.637226	Hungateiclostridiaceae	Family
	0.829479	0.383757	0.352128	0.829479	0.575636	0.575636	0.853454	0.92696	0.520811	Hydrogenoanaerobacterium	Family
	0.53002	0.170757	0.0917937	0.53002	0.256136	0.256136	288.369	298.446	263.738	Lachnospiraceae	Family
	0.864803	0.0306739	0.0427919	0.864803	0.0641878	0.0641878	0.641614	0.555075	1.88005	Lactobacillaceae	Family
	0.0167913	0.746743	0.109008	0.0503738	0.746743	0.163512	0.0204988	0.263109	0.056722	Leptotrichiaceae	Family
	0.875318	0.941715	0.851773	0.941715	0.941715	0.941715	17.3817	17.8132	17.157	Marinifilaceae	Family
	0.882007	0.735678	0.680634	0.882007	0.882007	0.882007	1.251	1.31749	1.082	Methanobacteriaceae	Family
	0.381126	0.472419	0.189515	0.472419	0.472419	0.472419	0.114044	0	0.218549	Methanomassiliicoccaceae	Family
	0.462089	0.510383	1	0.765574	0.765574	1	0.0293203	0	0	Methanomethylophilaceae	Family
	0.992811	0.779321	0.800829	0.992811	0.992811	0.992811	0.215979	0.21473	0.2594	Micrococcaceae	Family
	0.0473143	0.189079	0.680493	0.141943	0.283619	0.680493	0.356404	0.0378956	0.12173	Mitochondria	Family
	0.910857	0.38107	0.39302	0.910857	0.589531	0.589531	8.1374	8.25035	7.14847	Monoglobaceae	Family
	0.516737	0.394698	0.81214	0.775106	0.775106	0.81214	0.125973	0.0401449	0	Moraxellaceae	Family
	0.462089	0.510383	1	0.765574	0.765574	1	0.0802202	0	0	Morganellaceae	Family
	0.962512	0.611045	0.629888	0.962512	0.944832	0.944832	3.51855	3.59962	2.53774	Muribaculaceae	Family
	0.281809	0.937479	0.438232	0.657347	0.937479	0.657347	0.618073	0.990208	0.648313	Neisseriaceae	Family
	0.56757	0.190367	0.483234	0.56757	0.56757	0.56757	117.455	111.226	101.468	Oscillospiraceae	Family
	0.742814	0.652506	0.51524	0.742814	0.742814	0.742814	1.77368	1.59825	2.04275	Oxalobacteraceae	Family
	0.942449	0.925876	0.980149	0.980149	0.980149	0.980149	5.55316	5.47583	5.4418	Pasteurellaceae	Family
	0.959798	0.878085	0.924497	0.959798	0.959798	0.959798	2.69841	2.65944	2.5659	Peptococcaceae	Family
	0.331068	0.57902	0.782021	0.782021	0.782021	0.782021	4.57381	5.37233	5.08255	Peptostreptococcaceae	Family
	0.05151	0.825399	0.180791	0.15453	0.825399	0.271186	0.53839	1.15489	0.615886	Porphyromonadaceae	Family
	0.223812	0.0755436	0.542629	0.335718	0.226631	0.542629	22.4993	32.3441	38.6228	Prevotellaceae	Family
	0.325564	0.893823	0.513134	0.769702	0.893823	0.769702	0.111971	0.0281547	0.0992777	Pseudomonadaceae	Family
	0.876479	0.847562	0.771877	0.876479	0.876479	0.876479	0.355803	0.31439	0.413036	Puniceicoccaceae	Family
	0.0988017	1	0.195222	0.292832	1	0.292832	0	0.0155341	0	Rhizobiaceae	Family
	0.705486	0.958278	0.802407	0.958278	0.958278	0.958278	0.0445722	0.024599	0.0414834	Rhizobiales Incertae Sedis	Family
	0.723503	0.261227	0.479094	0.723503	0.718641	0.718641	42.7905	41.3056	37.5096	Rikenellaceae	Family
	0.627634	0.283865	0.575801	0.627634	0.627634	0.627634	144.688	140.163	133.496	Ruminococcaceae	Family
	0.24977	0.851481	0.459932	0.689899	0.851481	0.689899	0.150372	0.052151	0.132561	Saccharimonadaceae	Family
	0.630499	0.216776	0.479877	0.630499	0.630499	0.630499	1.55921	2.00221	2.83345	Selenomonadaceae	Family
	0.0988017	1	0.195222	0.292832	1	0.292832	0	0.019661	0	Sphingobacteriaceae	Family
	0.32652	0.379764	1	0.569646	0.569646	1	0.0214781	0	0	Sphingomonadaceae	Family
	0.462089	0.510383	1	0.765574	0.765574	1	0.0168117	0	0	Staphylococcaceae	Family
	0.066308	0.582923	0.334634	0.198924	0.582923	0.501951	5.81491	7.48707	6.37041	Streptococcaceae	Family
	0.788559	0.0392244	0.0440666	0.788559	0.0660999	0.0660999	0.261993	0.0983144	1.67944	Succinivibrionaceae	Family
	0.0209606	0.80145	0.109913	0.0628818	0.80145	0.16487	22.2004	28.0689	22.9076	Sutterellaceae	Family
	0.945352	0.544501	0.559213	0.945352	0.838819	0.838819	0.502007	0.523228	0.292197	Synergistaceae	Family
	0.204411	0.255801	1	0.383701	0.383701	1	0.0372487	0	0	Syntrophomonadaceae	Family
	0.870053	0.35957	0.352556	0.870053	0.539354	0.539354	20.3111	19.9038	22.8641	Tannerellaceae	Family
	0.479567	0.399644	0.854123	0.71935	0.71935	0.854123	10.1842	8.07023	7.36885	UCG-010	Family
	0.551878	0.239219	0.135549	0.551878	0.358829	0.358829	0.0191349	0	0.0615173	UCG-011	Family
	0.575629	0.732388	0.461005	0.732388	0.732388	0.732388	0.594529	0.864821	0.410091	vadinBE97	Family
	0.0287119	0.00412084	0.411929	0.0430679	0.0123625	0.411929	14.8422	20.5241	23.2244	Veillonellaceae	Family
	0.462089	0.510383	1	0.765574	0.765574	1	0.0165155	0	0	Vicinamibacteraceae	Family
	0.325907	0.286986	0.870487	0.488861	0.488861	0.870487	1.71415	1.17025	1.05519	Victivallaceae	Family
	1	0.0439185	0.0773263	1	0.115989	0.115989	0	0	0.0594542	Wohlfahrtiimonadaceae	Family
	0.754478	0.507602	0.409818	0.754478	0.754478	0.754478	0.0375129	0.0533477	0	Xanthomonadaceae	Family
	0.462089	0.510383	1	0.765574	0.765574	1	0.0193186	0	0	[Anaerorhabdus] furcosa group	Genus
	0.0425321	0.978556	0.116416	0.127596	0.978556	0.174624	0.194669	1.12734	0.208373	[Bacteroides] pectinophilus group	Genus
	0.51925	0.77507	0.798729	0.798729	0.798729	0.798729	0.471108	0.610678	0.540213	[Clostridium] innocuum group	Genus
	0.697226	0.850327	0.638549	0.850327	0.850327	0.850327	0.37019	0.444774	0.329777	[Eubacterium] brachy group	Genus
	0.00346511	0.0630781	0.490832	0.0103953	0.0946172	0.490832	12.7917	7.96744	9.39718	[Eubacterium] eligens group	Genus
	0.212268	0.0792721	0.0126049	0.212268	0.118908	0.0378146	0.596478	0.974773	0	[Eubacterium] fissicatena group	Genus
	0.555885	0.300242	0.655098	0.655098	0.655098	0.655098	9.91922	9.02368	8.15663	[Eubacterium] hallii group	Genus
	0.2339	0.650625	0.184584	0.35085	0.650625	0.35085	0.367398	0.666767	0.240414	[Eubacterium] nodatum group	Genus
	0.876765	0.179962	0.291988	0.876765	0.437982	0.437982	0.117245	0.105152	0	[Eubacterium] oxidoreducens group	Genus
	0.559154	0.840955	0.777903	0.840955	0.840955	0.840955	1.22046	1.58898	1.36186	[Eubacterium] ruminantium group	Genus
	0.51573	0.0850724	0.315308	0.51573	0.255217	0.472961	5.63773	4.74329	2.97672	[Eubacterium] siraeum group	Genus
	0.0779546	0.41767	0.497861	0.233864	0.497861	0.497861	5.4735	4.22507	4.83504	[Eubacterium] ventriosum group	Genus
	0.568646	0.032987	0.152737	0.568646	0.0989611	0.229105	6.09243	5.47375	3.48558	[Eubacterium] xylanophilum group	Genus
	0.222559	0.511393	0.126939	0.333838	0.511393	0.333838	2.80291	3.6655	2.28502	[Ruminococcus] gauvreauii group	Genus
	0.190045	0.633098	0.541045	0.570135	0.633098	0.633098	2.16641	3.07308	2.53444	[Ruminococcus] gnavus group	Genus
	0.0407418	0.574185	0.262489	0.122225	0.574185	0.393733	12.1594	15.5994	13.2073	[Ruminococcus] torques group	Genus
	0.568499	0.18759	0.478045	0.568499	0.562771	0.568499	0.35751	0.219429	0	28-4	Genus
	0.941035	0.917495	0.881888	0.941035	0.941035	0.941035	0.220773	0.209452	0.23849	Acetanaerobacterium	Genus
	0.318722	0.100327	0.507594	0.478083	0.300982	0.507594	3.09643	4.42307	5.5476	Acidaminococcus	Genus
	0.547028	0.368016	0.75125	0.75125	0.75125	0.75125	0.0999016	0.0401449	0	Acinetobacter	Genus
	0.462089	0.510383	1	0.765574	0.765574	1	0.0320464	0	0	Actimicrobium	Genus
	0.462089	0.510383	1	0.765574	0.765574	1	0.0677834	0	0	Actinobacillus	Genus
	0.819358	0.847087	0.991946	0.991946	0.991946	0.991946	0.645596	0.702978	0.699739	Actinomyces	Genus
	0.667997	0.0606523	0.048373	0.667997	0.0909784	0.0909784	1.42005	1.58757	0.596022	Adlercreutzia	Genus
	0.0709852	0.134386	0.914692	0.201579	0.201579	0.914692	14.4116	17.0393	16.8415	Agathobacter	Genus
	0.545239	0.987806	0.626112	0.939167	0.987806	0.939167	0.0890678	0.158678	0.0871038	Aggregatibacter	Genus
	0.527565	0.113639	0.370987	0.527565	0.340918	0.527565	9.60523	8.61681	6.82805	Akkermansia	Genus
	0.619873	0.30855	0.614272	0.619873	0.619873	0.619873	41.2628	39.1503	36.4095	Alistipes	Genus
	0.970427	0.0220855	0.0477819	0.970427	0.0662565	0.0716728	0.584902	0.602151	1.78687	Allisonella	Genus
	0.173172	0.206671	0.969707	0.310006	0.310006	0.969707	1.02171	2.56419	2.61891	Alloprevotella	Genus
	0.744916	0.779878	0.617625	0.779878	0.779878	0.779878	0.107695	0.0736413	0.140383	Anaerococcus	Genus
	0.235879	0.218621	0.881629	0.353819	0.353819	0.881629	0.823689	0.472533	0.416352	Anaerofilum	Genus
	0.334783	0.416504	0.964301	0.624756	0.624756	0.964301	0.170985	0.0744446	0.0801549	Anaerofustis	Genus
	0.689967	0.273288	0.517049	0.689967	0.689967	0.689967	0.470711	0.317636	0	Anaeroplasma	Genus
	0.462089	0.510383	1	0.765574	0.765574	1	0.04869	0	0	Anaerosporobacter	Genus
	0.798719	0.196612	0.183895	0.798719	0.294918	0.294918	0.107585	0.073923	0.298642	Anaerostignum	Genus
	0.769434	0.114089	0.24735	0.769434	0.342266	0.371025	8.98449	8.66323	7.04039	Anaerostipes	Genus
	0.452861	0.996545	0.553928	0.830892	0.996545	0.830892	3.37404	3.98776	3.37009	Anaerotruncus	Genus
	0.462089	0.510383	1	0.765574	0.765574	1	0.0374893	0	0	Anaerovorax	Genus
	0.334935	0.356092	0.119202	0.356092	0.356092	0.356092	2.15309	1.66051	2.67982	Angelakisella	Genus
	0.304046	0.357509	1	0.536263	0.536263	1	0.0333268	0	0	Aquamonas	Genus
	0.495167	0.227873	0.600792	0.600792	0.600792	0.600792	0.55874	0.276434	0	Asteroleplasma	Genus
	0.222016	0.64897	0.575328	0.64897	0.64897	0.64897	0.119423	0.255732	0.176062	Atopobium	Genus
	0.462089	0.510383	1	0.765574	0.765574	1	0.0253151	0	0	Bacillus	Genus
	0.569079	0.274681	0.608893	0.608893	0.608893	0.608893	114.754	110.905	106.49	Bacteroides	Genus
	0.201549	0.348063	0.856583	0.522095	0.522095	0.856583	6.56335	4.74677	5.07402	Barnesiella	Genus
	0.935355	0.808195	0.881603	0.935355	0.935355	0.935355	12.1811	12.3498	12.7454	Bifidobacterium	Genus
	0.679786	0.524835	0.81533	0.81533	0.81533	0.81533	11.2972	10.7858	10.4163	Bilophila	Genus
	0.383983	0.0892713	0.0308695	0.383983	0.133907	0.0926084	28.0757	30.5177	22.7277	Blautia	Genus
	0.462089	0.510383	1	0.765574	0.765574	1	0.0108603	0	0	Bulleidia	Genus
	0.3549	0.645258	0.747015	0.747015	0.747015	0.747015	8.73699	9.89245	9.37872	Butyricicoccus	Genus
	0.893335	0.974725	0.938399	0.974725	0.974725	0.974725	8.57982	8.29994	8.50592	Butyricimonas	Genus
	0.148059	0.195183	1	0.292774	0.292774	1	0.459463	0	0	Butyrivibrio	Genus
	0.469468	0.378642	0.837933	0.704202	0.704202	0.837933	1.79638	1.30388	1.12621	CAG-352	Genus
	0.797603	0.0713034	0.166902	0.797603	0.21391	0.250353	3.04155	3.22927	4.52582	CAG-56	Genus
	1	0.0439185	0.0773263	1	0.115989	0.115989	0	0	0.473911	CAG-873	Genus
	0.122399	0.656212	0.110221	0.183599	0.656212	0.183599	0.524651	0.916874	0.398876	Campylobacter	Genus
	0.462089	0.510383	1	0.765574	0.765574	1	0.0293203	0	0	Candidatus Methanogranum	Genus
	0.838235	0.632549	0.795873	0.838235	0.838235	0.838235	0.633936	0.574159	0.477432	Candidatus Soleaferrea	Genus
	0.0253118	0.815578	0.0502165	0.0753248	0.815578	0.0753248	0.3619	1.02658	0.285172	Candidatus Stoquefichus	Genus
	0.272786	0.326181	1	0.489271	0.489271	1	0.0919945	0	0	Caproiciproducens	Genus
	0.00359597	1	0.0217769	0.0107879	1	0.0326653	0	0.137153	0	Catabacter	Genus
	0.845816	0.460374	0.424847	0.845816	0.690561	0.690561	0.0594232	0.0734172	0	Catenibacillus	Genus
	0.657313	0.368357	0.659415	0.659415	0.659415	0.659415	1.00562	1.31751	1.71316	Catenibacterium	Genus
	0.0988017	1	0.195222	0.292832	1	0.292832	0	0.0890719	0	Catenisphaera	Genus
	0.462089	0.510383	1	0.765574	0.765574	1	0.0486778	0	0	Cetobacterium	Genus
	0.00934904	1	0.0408149	0.0280471	1	0.0612224	0	0.239011	0	CHKCI001	Genus
	0.635254	0.881797	0.616004	0.881797	0.881797	0.881797	0.087729	0.141915	0.0687555	CHKCI002	Genus
	0.34199	0.472568	0.907481	0.708852	0.708852	0.907481	0.328184	0.17092	0.195438	Christensenella	Genus
	0.970303	0.269961	0.348806	0.970303	0.523209	0.523209	21.9932	21.8379	16.8399	Christensenellaceae R-7 group	Genus
	0.499347	0.606557	0.937376	0.909836	0.909836	0.937376	0.576695	0.282338	0.326017	Citrobacter	Genus
	0.272498	0.358923	0.0975642	0.358923	0.358923	0.292693	0.283527	0.523228	0.0597399	Cloacibacillus	Genus
	0.280124	0.938663	0.435716	0.653575	0.938663	0.653575	1.59458	2.2664	1.64795	Clostridium sensu stricto 1	Genus
	0.778369	0.859834	0.707747	0.859834	0.859834	0.859834	10.9682	11.3381	10.7089	Colidextribacter	Genus
	0.733868	0.587447	0.834663	0.834663	0.834663	0.834663	6.23187	5.87929	5.60294	Collinsella	Genus
	0.432212	0.400069	0.903217	0.648318	0.648318	0.903217	0.312073	0.0514626	0	Comamonas	Genus
	0.801644	0.327445	0.508463	0.801644	0.762695	0.762695	0.0331115	0.025523	0	Conservatibacter	Genus
	0.881862	0.130858	0.227018	0.881862	0.340527	0.340527	0.362329	0.33057	0	Coprobacillus	Genus
	0.330102	0.89339	0.378827	0.56824	0.89339	0.56824	2.32668	1.64015	2.43207	Coprobacter	Genus
	0.861816	0.40037	0.548375	0.861816	0.822562	0.822562	11.6858	11.3957	10.1176	Coprococcus	Genus
	0.288939	0.120601	0.594644	0.433409	0.361802	0.594644	0	0.0289868	0.0475303	Corynebacterium	Genus
	0.0988017	1	0.195222	0.292832	1	0.292832	0	0.0285745	0	Criibacterium	Genus
	0.0988017	1	0.195222	0.292832	1	0.292832	0	0.0385648	0	Cryptobacterium	Genus
	0.288849	0.740163	0.262708	0.433274	0.740163	0.433274	0.0239902	0.0927835	0	Cuneatibacter	Genus
	0.737632	0.154719	0.132057	0.737632	0.232078	0.232078	1.09081	1.2202	0.474333	Defluviitaleaceae UCG-011	Genus
	0.337081	0.456208	0.920078	0.684311	0.684311	0.920078	3.46609	4.67228	4.51157	Desulfovibrio	Genus
	0.451034	0.854297	0.667189	0.854297	0.854297	0.854297	7.66423	8.78039	7.96782	Dialister	Genus
	0.0192626	0.532525	0.193165	0.0577877	0.532525	0.289748	0.811631	1.56198	1.03308	Dielma	Genus
	0.29016	0.432999	0.886154	0.649499	0.649499	0.886154	0.0898174	0.21024	0.18947	DNF00809	Genus
	0.245848	0.325014	0.961507	0.487521	0.487521	0.961507	8.75167	9.86613	9.8071	Dorea	Genus
	0.116159	0.832897	0.156946	0.235419	0.832897	0.235419	1.36793	2.01351	1.27149	DTU089	Genus
	0.0107575	0.594157	0.121459	0.0322724	0.594157	0.182188	0.916702	1.83379	1.12827	Eggerthella	Genus
	0.381878	0.246814	0.0905266	0.381878	0.370221	0.27158	2.26625	2.92765	1.28632	Eisenbergiella	Genus
	0.462089	0.510383	1	0.765574	0.765574	1	0.0309446	0	0	Elusimicrobium	Genus
	0.0988017	1	0.195222	0.292832	1	0.292832	0	0.141343	0	Enterobacter	Genus
	0.872013	0.882285	0.997274	0.997274	0.997274	0.997274	0.124987	0.105886	0.105368	Enterococcus	Genus
	0.16622	0.180785	0.93064	0.271177	0.271177	0.93064	0.211746	0.580207	0.60968	Enterorhabdus	Genus
	0.0988017	1	0.195222	0.292832	1	0.292832	0	0.144136	0	Epulopiscium	Genus
	0.484487	0.177503	0.0849943	0.484487	0.266255	0.254983	2.16121	2.54168	1.33905	Erysipelatoclostridium	Genus
	0.538681	0.290557	0.656397	0.656397	0.656397	0.656397	4.44472	4.06885	3.72167	Erysipelotrichaceae UCG-003	Genus
	0.462089	0.510383	1	0.765574	0.765574	1	0.0701659	0	0	Erysipelotrichaceae UCG-006	Genus
	0.646677	0.432956	0.743034	0.743034	0.743034	0.743034	6.06707	5.66209	5.2923	Escherichia-Shigella	Genus
	0.784226	0.57913	0.484248	0.784226	0.784226	0.784226	0.0320938	0.0462659	0	Eubacterium	Genus
	0.450382	0.309625	0.764867	0.675573	0.675573	0.764867	0.0914286	0.182647	0.228762	Ezakiella	Genus
	0.130886	0.73257	0.374689	0.392657	0.73257	0.562034	48.1081	42.3453	46.6574	Faecalibacterium	Genus
	0.0988017	1	0.195222	0.292832	1	0.292832	0	0.0476996	0	Faecalicoccus	Genus
	0.380487	0.294748	0.817314	0.57073	0.57073	0.817314	0.667757	0.981693	1.08714	Faecalitalea	Genus
	0.879652	0.682143	0.633445	0.879652	0.879652	0.879652	4.65613	4.80939	4.19278	Family XIII AD3011 group	Genus
	0.427544	0.267369	0.725781	0.641315	0.641315	0.725781	1.3587	1.6435	1.80411	Family XIII UCG-001	Genus
	0.462089	0.510383	1	0.765574	0.765574	1	0.022714	0	0	Fastidiosipila	Genus
	0.294841	0.786955	0.290788	0.442261	0.786955	0.442261	0.427004	0.653141	0.361935	Fenollaria	Genus
	0.283672	0.337142	1	0.505714	0.505714	1	0.0668886	0	0	Finegoldia	Genus
	0.66827	0.265203	0.19061	0.66827	0.397805	0.397805	6.46209	6.84454	5.34867	Flavonifractor	Genus
	0.245335	0.0333629	0.334914	0.334914	0.100089	0.334914	1.43675	2.21357	3.03622	Fournierella	Genus
	0.294655	0.356753	0.104792	0.356753	0.356753	0.314377	0.56101	0.870905	0.256625	Frisingicoccus	Genus
	0.250512	0.30356	1	0.45534	0.45534	1	0.106011	0	0	Fructilactobacillus	Genus
	0.424522	0.595672	0.27645	0.595672	0.595672	0.595672	7.42498	8.01909	6.98415	Fusicatenibacter	Genus
	0.024784	0.205184	0.507812	0.074352	0.307776	0.507812	0.269827	0.884296	0.654835	Fusobacterium	Genus
	0.462089	0.510383	1	0.765574	0.765574	1	0.0126872	0	0	Gardnerella	Genus
	0.139893	0.754076	0.152865	0.229298	0.754076	0.229298	1.93002	1.27518	2.08469	GCA-900066575	Genus
	0.740295	0.236331	0.195462	0.740295	0.354497	0.354497	0.301656	0.227219	0.599563	GCA-900066755	Genus
	0.110581	0.64306	0.396026	0.331743	0.64306	0.59404	0.251314	0.0462575	0.185056	Gemella	Genus
	0.653404	0.642323	0.448702	0.653404	0.653404	0.653404	0.683088	0.801938	0.545714	Gordonibacter	Genus
	0.979372	0.853961	0.85611	0.979372	0.979372	0.979372	0.15061	0.153658	0.126362	Granulicatella	Genus
	0.943436	0.993983	0.960947	0.993983	0.993983	0.993983	5.36319	5.29163	5.35469	Haemophilus	Genus
	0.0328706	0.523061	0.261235	0.0986117	0.523061	0.391853	0.328305	0.856963	0.503735	Harryflintia	Genus
	0.462089	0.510383	1	0.765574	0.765574	1	0.0751481	0	0	Herbaspirillum	Genus
	0.765952	0.175917	0.15669	0.765952	0.263875	0.263875	2.08871	1.8382	3.36571	Holdemanella	Genus
	0.803568	0.0609255	0.146952	0.803568	0.182776	0.220428	2.39997	2.29505	1.51079	Holdemania	Genus
	0.468119	0.777389	0.414965	0.702179	0.777389	0.702179	0.536042	0.339899	0.621378	Howardella	Genus
	0.289686	0.254196	0.865536	0.434529	0.434529	0.865536	0.0223789	0.0890559	0.102644	HT002	Genus
	0.0597746	0.163197	0.795354	0.179324	0.244796	0.795354	1.20294	2.2045	2.02945	Hungatella	Genus
	1	0.0439185	0.0773263	1	0.115989	0.115989	0	0	0.0594542	Ignatzschineria	Genus
	0.0462427	0.986653	0.120899	0.138728	0.986653	0.181348	10.5442	13.454	10.5713	Incertae Sedis	Genus
	0.911856	0.724411	0.824392	0.911856	0.911856	0.911856	1.45898	1.50113	1.60903	Intestinibacter	Genus
	0.42494	0.85544	0.432967	0.649451	0.85544	0.649451	7.95626	9.02928	7.68278	Intestinimonas	Genus
	0.838443	0.661889	0.587671	0.838443	0.838443	0.838443	1.03251	0.922843	1.29545	Klebsiella	Genus
	0.462089	0.510383	1	0.765574	0.765574	1	0.0369203	0	0	Kosakonia	Genus
	0.110488	0.363234	0.646348	0.331463	0.544851	0.646348	26.4287	31.5511	29.679	Lachnoclostridium	Genus
	0.267282	0.1127	0.600499	0.400923	0.338101	0.600499	13.3656	11.5791	10.5041	Lachnospira	Genus
	0.990858	0.126119	0.183164	0.990858	0.274746	0.274746	1.3179	1.32398	2.22943	Lachnospiraceae AC2044 group	Genus
	0.802159	0.0854991	0.0890862	0.802159	0.133629	0.133629	2.20672	2.34166	1.16611	Lachnospiraceae FCS020 group	Genus
	0.373732	0.631935	0.265116	0.560599	0.631935	0.560599	0.0208528	0.0555426	0	Lachnospiraceae NC2004 group	Genus
	0.580678	0.266308	0.587869	0.587869	0.587869	0.587869	4.47331	4.17211	3.79481	Lachnospiraceae ND3007 group	Genus
	0.0417318	1	0.109724	0.125195	1	0.164586	0	0.329242	0	Lachnospiraceae NK3A20 group	Genus
	0.418202	0.219878	0.658642	0.627304	0.627304	0.658642	24.0812	22.1647	20.8303	Lachnospiraceae NK4A136 group	Genus
	0.698312	0.569416	0.423234	0.698312	0.698312	0.698312	0.412217	0.513601	0.245872	Lachnospiraceae NK4B4 group	Genus
	0.364785	0.0678363	0.370247	0.370247	0.203509	0.370247	5.58671	4.67053	3.51393	Lachnospiraceae UCG-001	Genus
	0.462089	0.510383	1	0.765574	0.765574	1	0.0617012	0	0	Lachnospiraceae UCG-002	Genus
	0.0215906	0.0716577	0.817082	0.0647718	0.107487	0.817082	1.86485	0.114427	0.337221	Lachnospiraceae UCG-003	Genus
	0.942838	0.949884	0.911493	0.949884	0.949884	0.949884	8.69312	8.59785	8.78644	Lachnospiraceae UCG-004	Genus
	0.297967	0.351451	1	0.527177	0.527177	1	0.176613	0	0	Lachnospiraceae UCG-007	Genus
	0.0988017	1	0.195222	0.292832	1	0.292832	0	0.0733756	0	Lachnospiraceae UCG-008	Genus
	0.522492	0.612994	0.345953	0.612994	0.612994	0.612994	0.933382	1.14871	0.743122	Lachnospiraceae UCG-009	Genus
	0.583127	0.467047	0.286941	0.583127	0.583127	0.583127	6.94952	6.39232	7.775	Lachnospiraceae UCG-010	Genus
	0.946593	0.427825	0.521024	0.946593	0.781537	0.781537	0.0672025	0.062128	0	Lachnotalea	Genus
	0.462089	0.510383	1	0.765574	0.765574	1	0.0228072	0	0	Lacticaseibacillus	Genus
	0.875666	0.633983	0.589825	0.875666	0.875666	0.875666	0.179688	0.157476	0.255248	Lactobacillus	Genus
	0.763086	0.100126	0.0942311	0.763086	0.150188	0.150188	0.333988	0.388508	0	Lactococcus	Genus
	0.53978	0.293324	0.6593	0.6593	0.6593	0.6593	0.0970911	0.0464662	0	Lactonifactor	Genus
	0.462089	0.510383	1	0.765574	0.765574	1	0.0187184	0	0	Latilactobacillus	Genus
	1	0.0439185	0.0773263	1	0.115989	0.115989	0	0	0.0582285	Lawsonella	Genus
	0.0988017	1	0.195222	0.292832	1	0.292832	0	0.120966	0	Leptotrichia	Genus
	0.563051	0.627413	0.380568	0.627413	0.627413	0.627413	0.0236329	0.0488361	0	Leuconostoc	Genus
	0.448552	0.428659	0.920868	0.672827	0.672827	0.920868	0.146039	0.301118	0.327048	Libanicoccus	Genus
	0.630012	0.0117935	0.0100176	0.630012	0.0176902	0.0176902	0.198904	0	1.37449	Ligilactobacillus	Genus
	0.0477981	0.267547	0.556119	0.143394	0.401321	0.556119	0	0.150695	0.0938537	Limosilactobacillus	Genus
	0.462089	0.510383	1	0.765574	0.765574	1	0.0165155	0	0	Luteitalea	Genus
	0.85707	0.306831	0.450737	0.85707	0.676105	0.676105	0.491873	0.414444	0	Mailhella	Genus
	0.746856	0.239339	0.200108	0.746856	0.359008	0.359008	1.59286	1.77297	0.857402	Marvinbryantia	Genus
	0.760465	0.723712	0.943688	0.943688	0.943688	0.943688	1.23373	0.99864	0.9291	Megamonas	Genus
	0.228696	0.000710729	0.038811	0.228696	0.00213219	0.0582166	2.36847	4.05643	7.77613	Megasphaera	Genus
	0.0910737	0.130086	1	0.195129	0.195129	1	0.178376	0	0	Merdibacter	Genus
	0.824978	0.77647	0.673343	0.824978	0.824978	0.824978	1.22077	1.31749	1.082	Methanobrevibacter	Genus
	0.381126	0.472419	0.189515	0.472419	0.472419	0.472419	0.114044	0	0.218549	Methanomassiliicoccus	Genus
	0.462089	0.510383	1	0.765574	0.765574	1	0.0302354	0	0	Methanosphaera	Genus
	0.342016	0.0292713	0.239415	0.342016	0.0878138	0.342016	0.325485	0.861174	1.70887	Mitsuokella	Genus
	0.462089	0.510383	1	0.765574	0.765574	1	0.0232522	0	0	Mobiluncus	Genus
	0.911462	0.0670723	0.090907	0.911462	0.13636	0.13636	0.171877	0.150517	0.567467	Mogibacterium	Genus
	0.910857	0.38107	0.39302	0.910857	0.589531	0.589531	8.1374	8.25035	7.14847	Monoglobus	Genus
	0.462089	0.510383	1	0.765574	0.765574	1	0.0157586	0	0	Moryella	Genus
	0.0988017	1	0.195222	0.292832	1	0.292832	0	0.0185935	0	Murdochiella	Genus
	0.913497	0.537472	0.649272	0.913497	0.913497	0.913497	0.0505537	0.0425898	0	Muribaculum	Genus
	0.579913	0.408628	0.248152	0.579913	0.579913	0.579913	2.85216	3.23605	2.21128	Negativibacillus	Genus
	0.281809	0.937479	0.438232	0.657347	0.937479	0.657347	0.618073	0.990208	0.648313	Neisseria	Genus
	0.0988017	1	0.195222	0.292832	1	0.292832	0	0.0155341	0	Neorhizobium	Genus
	0.911174	0.342492	0.358605	0.911174	0.537907	0.537907	10.9287	11.171	8.6209	NK4A214 group	Genus
	0.462089	0.510383	1	0.765574	0.765574	1	0.0146612	0	0	Novosphingobium	Genus
	0.624293	0.790168	0.537775	0.790168	0.790168	0.790168	8.8019	9.4138	8.43053	Odoribacter	Genus
	0.3384	0.436757	0.153629	0.436757	0.436757	0.436757	0.13976	0.293811	0	Olsenella	Genus
	0.0908822	0.663958	0.342445	0.272647	0.663958	0.513667	0.0724568	0.608675	0.225647	Oribacterium	Genus
	0.286606	0.374624	0.953615	0.561935	0.561935	0.953615	12.2978	10.9884	11.0795	Oscillibacter	Genus
	0.303238	0.170179	0.691623	0.454857	0.454857	0.691623	3.3201	2.57291	2.20594	Oscillospira	Genus
	0.897816	0.526587	0.51272	0.897816	0.789881	0.789881	1.66649	1.59825	2.04275	Oxalobacter	Genus
	0.236478	0.186281	0.817419	0.354717	0.354717	0.817419	2.17946	1.46973	1.29344	Paludicola	Genus
	0.462089	0.510383	1	0.765574	0.765574	1	0.0619188	0	0	Papillibacter	Genus
	0.873325	0.357599	0.352527	0.873325	0.536398	0.536398	20.3008	19.9038	22.8641	Parabacteroides	Genus
	1	0.0439185	0.0773263	1	0.115989	0.115989	0	0	0.130592	Paraeggerthella	Genus
	0.889263	0.546546	0.524408	0.889263	0.81982	0.81982	4.63673	4.39299	5.81693	Paraprevotella	Genus
	0.946555	0.313128	0.349601	0.946555	0.524401	0.524401	10.1071	10.2105	8.36481	Parasutterella	Genus
	0.462089	0.510383	1	0.765574	0.765574	1	0.0665215	0	0	Parvibacter	Genus
	0.988316	0.545914	0.605076	0.988316	0.907613	0.907613	0.0447861	0.0438149	0	Parvimonas	Genus
	0.0988017	1	0.195222	0.292832	1	0.292832	0	0.0203626	0	Pediococcus	Genus
	0.693297	0.318539	0.571895	0.693297	0.693297	0.693297	0.834889	0.981627	1.25027	Peptococcus	Genus
	0.274212	0.931949	0.351633	0.52745	0.931949	0.52745	0.11939	0.281928	0.105237	Peptoniphilus	Genus
	0.318716	0.372059	1	0.558089	0.558089	1	0.0718907	0	0	Peptostreptococcus	Genus
	0.888822	0.187136	0.295315	0.888822	0.442972	0.442972	8.95379	9.16181	11.1544	Phascolarctobacterium	Genus
	0.423505	0.0692645	0.331769	0.423505	0.207794	0.423505	1.32953	1.65079	2.14854	Phocea	Genus
	0.705486	0.958278	0.802407	0.958278	0.958278	0.958278	0.0445722	0.024599	0.0414834	Phreatobacter	Genus
	0.462089	0.510383	1	0.765574	0.765574	1	0.0081141	0	0	Polaribacter	Genus
	0.05151	0.825399	0.180791	0.15453	0.825399	0.271186	0.53839	1.15489	0.615886	Porphyromonas	Genus
	0.0441276	0.21841	0.611361	0.132383	0.327616	0.611361	4.35947	8.0733	6.88477	Prevotella	Genus
	0.714672	0.139691	0.312714	0.714672	0.419073	0.469071	2.54266	2.91096	4.21182	Prevotella_7	Genus
	0.515046	0.0525091	0.231888	0.515046	0.157527	0.347831	8.81144	11.5301	17.9174	Prevotella_9	Genus
	0.811711	0.644754	0.828168	0.828168	0.828168	0.828168	0.299956	0.414952	0.548742	Prevotellaceae NK3B31 group	Genus
	0.462089	0.510383	1	0.765574	0.765574	1	0.0802202	0	0	Proteus	Genus
	0.0610371	0.607228	0.055685	0.0915556	0.607228	0.0915556	0.0847254	0.362736	0	Pseudobutyrivibrio	Genus
	0.784628	0.0708993	0.170235	0.784628	0.212698	0.255353	0.755642	0.681452	0.20441	Pseudoflavonifractor	Genus
	0.325564	0.893823	0.513134	0.769702	0.893823	0.769702	0.111971	0.0281547	0.0992777	Pseudomonas	Genus
	0.462089	0.510383	1	0.765574	0.765574	1	0.0260711	0	0	Psychrobacter	Genus
	0.597509	0.774903	0.870205	0.870205	0.870205	0.870205	0.26612	0.14002	0.189828	Pygmaiobacter	Genus
	0.28213	0.768717	0.271771	0.423195	0.768717	0.423195	0.178143	0	0.232457	Pyramidobacter	Genus
	0.469829	0.585701	0.297551	0.585701	0.585701	0.585701	0.0612696	0.134003	0	Raoultella	Genus
	0.764533	0.582654	0.474558	0.764533	0.764533	0.764533	0.016541	0.0246063	0	Raoultibacter	Genus
	0.903449	0.66195	0.773565	0.903449	0.903449	0.903449	0.0625929	0.0728607	0.103962	Rikenella	Genus
	0.537311	0.674813	0.395568	0.674813	0.674813	0.674813	1.46509	2.08241	0.99611	Rikenellaceae RC9 gut group	Genus
	0.0635243	0.480741	0.39874	0.190573	0.480741	0.480741	2.63991	3.51594	3.00984	Romboutsia	Genus
	0.146543	0.245727	0.0322573	0.219814	0.245727	0.096772	20.7359	23.672	18.1163	Roseburia	Genus
	0.992811	0.779321	0.800829	0.992811	0.992811	0.992811	0.215979	0.21473	0.2594	Rothia	Genus
	0.722181	0.597172	0.459024	0.722181	0.722181	0.722181	0.657977	0.782024	0.451879	Ruminiclostridium	Genus
	0.568101	0.125696	0.369527	0.568101	0.377087	0.55429	17.5126	16.1647	13.4564	Ruminococcus	Genus
	0.311538	0.0458661	0.334634	0.334634	0.137598	0.334634	0	0.0994913	0.220591	Sanguibacteroides	Genus
	0.462089	0.510383	1	0.765574	0.765574	1	0.0150087	0	0	Sediminibacterium	Genus
	0.0532478	0.949507	0.115829	0.159743	0.949507	0.173743	0.449889	1.1393	0.424828	Sellimonas	Genus
	0.565878	0.79787	0.500647	0.79787	0.79787	0.79787	1.1354	0.905454	1.24997	Senegalimassilia	Genus
	0.525132	0.936635	0.570544	0.855815	0.936635	0.855815	0.804823	1.05699	0.769596	Shuttleworthia	Genus
	0.615659	0.471807	0.306968	0.615659	0.615659	0.615659	1.10247	0.900403	1.42629	Slackia	Genus
	0.0913506	0.651146	0.351355	0.274052	0.651146	0.527032	0.0204988	0.142143	0.056722	Sneathia	Genus
	0.077419	0.197139	0.795758	0.232257	0.295709	0.795758	0.163725	0.61331	0.529647	Solobacterium	Genus
	0.462089	0.510383	1	0.765574	0.765574	1	0.00681698	0	0	Sphingomonas	Genus
	0.443067	0.0145993	0.120389	0.443067	0.0437978	0.180584	0	0.0648151	0.232987	Sporobacter	Genus
	0.462089	0.510383	1	0.765574	0.765574	1	0.0168117	0	0	Staphylococcus	Genus
	0.226484	0.787543	0.236993	0.355489	0.787543	0.355489	0.0106129	0.0533477	0	Stenotrophomonas	Genus
	0.0604555	0.353129	0.505591	0.181367	0.505591	0.505591	5.48092	7.09856	6.37041	Streptococcus	Genus
	0.837812	0.70062	0.860105	0.860105	0.860105	0.860105	22.3763	21.9264	21.4318	Subdoligranulum	Genus
	0.661236	0.510482	0.815717	0.815717	0.815717	0.815717	0.361498	0.209981	0.10711	Succiniclasticum	Genus
	0.872355	0.0195061	0.0298838	0.872355	0.0448257	0.0448257	0.18911	0.0983144	1.67944	Succinivibrio	Genus
	0.0317263	0.40949	0.330844	0.0951788	0.40949	0.40949	12.0934	17.8443	14.5428	Sutterella	Genus
	0.462089	0.510383	1	0.765574	0.765574	1	0.0403363	0	0	Synergistes	Genus
	0.204411	0.255801	1	0.383701	0.383701	1	0.0372487	0	0	Syntrophomonas	Genus
	0.749584	0.820456	0.653809	0.820456	0.820456	0.820456	0.40303	0.326685	0.463686	Terrisporobacter	Genus
	0.31285	0.675204	0.670869	0.675204	0.675204	0.675204	0.135054	0.052151	0.0966535	TM7x	Genus
	0.0988017	1	0.195222	0.292832	1	0.292832	0	0.030514	0	Tropheryma	Genus
	0.137613	0.713775	0.397881	0.412839	0.713775	0.596821	1.20602	1.95547	1.4121	Turicibacter	Genus
	0.625143	0.279298	0.184431	0.625143	0.418947	0.418947	1.50483	1.85091	0.646937	Tuzzerella	Genus
	0.327679	0.319012	0.915765	0.491518	0.491518	0.915765	1.11274	1.62331	1.69364	Tyzzerella	Genus
	0.0343521	0.802671	0.0604768	0.0907153	0.802671	0.0907153	5.09353	6.16974	4.95269	UBA1819	Genus
	0.310214	0.74779	0.282221	0.465321	0.74779	0.465321	0.292767	0.52566	0.210446	UC5-1-2E3	Genus
	0.293535	0.246137	0.846794	0.440303	0.440303	0.846794	30.4549	26.0065	24.9638	UCG-002	Genus
	0.887259	0.454423	0.586439	0.887259	0.879658	0.879658	10.8268	10.5798	9.36899	UCG-003	Genus
	0.963034	0.433069	0.47003	0.963034	0.705045	0.705045	0.519725	0.536452	0.203193	UCG-004	Genus
	0.566491	0.608883	0.999045	0.913324	0.913324	0.999045	18.5783	16.7328	16.7378	UCG-005	Genus
	0.692789	0.596605	0.440086	0.692789	0.692789	0.692789	0.0322625	0.0538075	0	UCG-007	Genus
	0.707018	0.727337	0.549027	0.727337	0.727337	0.727337	0.102231	0.0676742	0.138051	UCG-008	Genus
	0.397913	0.680098	0.306854	0.59687	0.680098	0.59687	0.721871	0.474104	0.856777	UCG-009	Genus
	0.3064	0.359849	1	0.539774	0.539774	1	0.038387	0	0	Varibaculum	Genus
	0.0405226	0.343515	0.432024	0.121568	0.432024	0.432024	4.22463	7.08515	5.69355	Veillonella	Genus
	0.23343	0.127526	0.686415	0.350144	0.350144	0.686415	1.65112	1.03273	0.765824	Victivallis	Genus
	0.854995	0.893753	0.794884	0.893753	0.893753	0.893753	0.069473	0.0886504	0.053812	Weissella	Genus
	0.462089	0.510383	1	0.765574	0.765574	1	0.0268999	0	0	Xanthomonas	Genus
	0.241693	0.275204	0.969845	0.412806	0.412806	0.969845	0.0690679	0.247431	0.254765	[Eubacterium] eligens group_eligens	Species
	0.669192	0.651522	0.951609	0.951609	0.951609	0.951609	7.6846	7.2353	7.15384	[Eubacterium] hallii group_hallii	Species
	0.779533	0.231831	0.407186	0.779533	0.610779	0.610779	4.11339	3.79223	2.57656	[Eubacterium] siraeum group_siraeum	Species
	0.462089	0.510383	1	0.765574	0.765574	1	0.0329778	0	0	[Eubacterium] ventriosum group_ventriosum	Species
	0.0397386	1	0.106212	0.119216	1	0.159318	0	0.226866	0	[Ruminococcus] gnavus group_gnavus	Species
	0.24702	0.299989	1	0.449983	0.449983	1	0.117341	0	0	[Ruminococcus] torques group_faecis	Species
	0.101415	0.582218	0.419875	0.304245	0.582218	0.582218	1.99217	3.27514	2.47151	[Ruminococcus] torques group_lactaris	Species
	0.39468	0.172132	0.595178	0.59202	0.516396	0.595178	3.35297	3.98484	4.48809	[Ruminococcus] torques group_torques	Species
	0.85055	0.000455777	0.00323963	0.85055	0.00136733	0.00485944	0.0552844	0.161263	2.31092	Acidaminococcus_fermentans	Species
	0.181172	0.927193	0.332528	0.498791	0.927193	0.498791	2.76677	4.26181	2.88055	Acidaminococcus_intestini	Species
	0.462089	0.510383	1	0.765574	0.765574	1	0.067037	0	0	Acinetobacter_bereziniae	Species
	0.0988017	1	0.195222	0.292832	1	0.292832	0	0.0401449	0	Acinetobacter_lwoffii	Species
	0.462089	0.510383	1	0.765574	0.765574	1	0.0210594	0	0	Acinetobacter_radioresistens	Species
	0.763529	0.917944	0.884332	0.917944	0.917944	0.917944	0.289413	0.342122	0.30958	Actinomyces_odontolyticus	Species
	0.510053	0.739186	0.822074	0.822074	0.822074	0.822074	0.264462	0.360855	0.318868	Actinomyces_pacaensis	Species
	0.462089	0.510383	1	0.765574	0.765574	1	0.0631918	0	0	Actinomyces_turicensis	Species
	0.569499	0.0510061	0.0317986	0.569499	0.0765092	0.0765092	1.37368	1.58757	0.5482	Adlercreutzia_equolifaciens	Species
	0.695684	0.596006	0.441454	0.695684	0.695684	0.695684	0.0419623	0.0696614	0	Aggregatibacter_aphrophilus	Species
	0.64849	0.697008	0.986993	0.986993	0.986993	0.986993	0.0471054	0.089017	0.0871038	Aggregatibacter_segnis	Species
	0.402293	0.253324	0.729873	0.60344	0.60344	0.729873	7.4876	6.35881	5.76522	Akkermansia_muciniphila	Species
	0.556729	0.358082	0.730156	0.730156	0.730156	0.730156	4.82477	4.35156	3.99709	Alistipes_finegoldii	Species
	0.92592	0.746601	0.833672	0.92592	0.92592	0.92592	5.5931	5.47848	5.14792	Alistipes_indistinctus	Species
	0.405554	0.302648	0.801332	0.608331	0.608331	0.801332	0.527879	0.276845	0.179985	Alistipes_inops	Species
	0.469243	0.915652	0.635192	0.915652	0.915652	0.915652	1.18958	0.809876	1.12754	Alistipes_massiliensis	Species
	0.848529	0.936577	0.936279	0.936577	0.936577	0.936577	4.07917	4.22429	4.14673	Alistipes_obesi	Species
	0.357369	0.850757	0.375999	0.563998	0.850757	0.563998	5.84862	6.68641	5.65753	Alistipes_onderdonkii	Species
	0.936697	0.335991	0.365867	0.936697	0.548801	0.548801	7.51401	7.59038	6.4784	Alistipes_putredinis	Species
	0.206341	0.176013	0.844902	0.309511	0.309511	0.844902	6.9527	5.69811	5.45085	Alistipes_shahii	Species
	0.783717	0.0183527	0.0227124	0.783717	0.0340686	0.0340686	0.454074	0.369908	1.27071	Allisonella_histaminiformans	Species
	0.0988017	1	0.195222	0.292832	1	0.292832	0	0.0501207	0	Anaerococcus_lactolyticus	Species
	0.462089	0.510383	1	0.765574	0.765574	1	0.0296316	0	0	Anaerococcus_mediterraneensis	Species
	1	0.0439185	0.0773263	1	0.115989	0.115989	0	0	0.0592164	Anaerococcus_provencensis	Species
	0.425426	0.967599	0.50929	0.763936	0.967599	0.763936	0.0780638	0.0235206	0.0811663	Anaerococcus_vaginalis	Species
	0.322245	0.534278	0.816281	0.801417	0.801417	0.816281	0.14536	0.0523185	0.0801549	Anaerofustis_stercorihominis	Species
	0.462089	0.510383	1	0.765574	0.765574	1	0.00681698	0	0	Anaerostipes_butyraticus	Species
	0.340613	0.517414	0.190115	0.510919	0.517414	0.510919	0.0721207	0.167219	0	Anaerostipes_caccae	Species
	0.663528	0.127408	0.318648	0.663528	0.382223	0.477972	8.87689	8.40977	7.04039	Anaerostipes_hadrus	Species
	0.466763	0.93911	0.614677	0.922016	0.93911	0.922016	1.66948	1.9784	1.70568	Anaerotruncus_colihominis	Species
	0.922608	0.645421	0.743906	0.922608	0.922608	0.922608	0.598291	0.625378	0.741713	Anaerotruncus_rubiinfantis	Species
	0.829542	0.8703	0.979481	0.979481	0.979481	0.979481	0.131953	0.103153	0.107546	Angelakisella_massiliensis	Species
	0.0845076	0.253136	0.721818	0.253523	0.379703	0.721818	0.0550889	0.219033	0.176062	Atopobium_parvulum	Species
	0.303097	0.356563	1	0.534845	0.534845	1	0.0257477	0	0	Atopobium_rimae	Species
	0.462089	0.510383	1	0.765574	0.765574	1	0.0385865	0	0	Atopobium_vaginae	Species
	0.462089	0.510383	1	0.765574	0.765574	1	0.0253151	0	0	Bacillus_circulans	Species
	0.0733853	0.426783	0.475395	0.220156	0.475395	0.475395	0.991629	0	0.502183	Bacteroides_acidifaciens	Species
	0.725267	0.861426	0.902498	0.902498	0.902498	0.902498	6.0491	5.70359	5.85736	Bacteroides_caccae	Species
	0.467186	0.548409	0.964586	0.822614	0.822614	0.964586	2.94554	2.37685	2.42115	Bacteroides_cellulosilyticus	Species
	0.92222	0.253834	0.282303	0.92222	0.423454	0.423454	0.622079	0.662912	0.0874958	Bacteroides_clarus	Species
	0.937703	0.168049	0.204782	0.937703	0.307173	0.307173	1.58983	1.64853	0.428743	Bacteroides_coprocola	Species
	0.790709	0.397048	0.593339	0.790709	0.790709	0.790709	0.392665	0.282688	0	Bacteroides_coprophilus	Species
	0.51559	0.713368	0.406524	0.713368	0.713368	0.713368	0.0213393	0	0.0348048	Bacteroides_cutis	Species
	0.396913	0.946229	0.545253	0.817879	0.946229	0.817879	6.04788	5.03358	5.95777	Bacteroides_dorei	Species
	0.282448	0.610667	0.690846	0.690846	0.690846	0.690846	3.10529	4.70756	3.95195	Bacteroides_eggerthii	Species
	0.462089	0.510383	1	0.765574	0.765574	1	0.00708588	0	0	Bacteroides_faecichinchillae	Species
	0.766039	0.0367104	0.109058	0.766039	0.110131	0.163586	0.0159978	0.0358239	0.172805	Bacteroides_faecis	Species
	0.230352	0.0779365	0.542212	0.345528	0.23381	0.542212	1.45954	2.34172	2.91295	Bacteroides_finegoldii	Species
	0.76704	0.0497746	0.135919	0.76704	0.149324	0.203878	4.14754	3.87293	2.10067	Bacteroides_fragilis	Species
	0.637898	0.941676	0.760635	0.941676	0.941676	0.941676	4.39354	3.70305	4.27364	Bacteroides_intestinalis	Species
	0.393719	0.217342	0.679082	0.590578	0.590578	0.679082	0.16952	0.0946014	0.0482455	Bacteroides_kribbi	Species
	0.8905	0.777001	0.722118	0.8905	0.8905	0.8905	4.22	4.37012	3.87485	Bacteroides_massiliensis	Species
	0.725955	0.502068	0.389093	0.725955	0.725955	0.725955	1.97602	1.76399	2.43002	Bacteroides_nordii	Species
	0.853271	0.187068	0.193928	0.853271	0.290892	0.290892	23.4922	23.8648	20.5131	Bacteroides_ovatus	Species
	0.245037	0.22353	0.876453	0.367556	0.367556	0.876453	1.6054	0.688627	0.532463	Bacteroides_plebeius	Species
	0.0988017	1	0.195222	0.292832	1	0.292832	0	0.0354667	0	Bacteroides_rodentium	Species
	0.863872	0.935014	0.949834	0.949834	0.949834	0.949834	1.32041	1.42759	1.37737	Bacteroides_salyersiae	Species
	0.0988017	1	0.195222	0.292832	1	0.292832	0	0.643877	0	Bacteroides_sartorii	Species
	0.273861	0.437356	0.12541	0.410791	0.437356	0.376229	7.35152	9.0318	6.02027	Bacteroides_stercoris	Species
	0.297631	0.0141349	0.176964	0.297631	0.0424047	0.265447	8.46642	7.70334	6.43842	Bacteroides_thetaiotaomicron	Species
	0.147646	0.448282	0.0731728	0.221468	0.448282	0.219518	15.1964	13.2183	16.3507	Bacteroides_uniformis	Species
	0.481151	0.470675	0.23761	0.481151	0.481151	0.481151	16.4633	15.0631	18.0658	Bacteroides_vulgatus	Species
	0.650611	0.583573	0.900397	0.900397	0.900397	0.900397	1.33878	1.05805	0.959019	Barnesiella_intestinihominis	Species
	0.34232	0.272188	0.0893769	0.34232	0.34232	0.268131	3.83369	3.00328	4.90733	Bifidobacterium_adolescentis	Species
	0.628183	0.957384	0.670075	0.957384	0.957384	0.957384	0.160167	0.257195	0.148208	Bifidobacterium_angulatum	Species
	0.996821	0.456246	0.516307	0.996821	0.77446	0.77446	0.227281	0.226423	0.047822	Bifidobacterium_animalis	Species
	0.354047	0.7386	0.663771	0.7386	0.7386	0.7386	1.3223	1.82434	1.52402	Bifidobacterium_bifidum	Species
	0.140955	0.683404	0.423859	0.422864	0.683404	0.635789	3.12611	4.15117	3.44221	Bifidobacterium_breve	Species
	0.679086	0.262408	0.510236	0.679086	0.679086	0.679086	3.19192	2.87188	2.22112	Bifidobacterium_catenulatum	Species
	0.661495	0.216301	0.154823	0.661495	0.324451	0.324451	0.0316133	0	0.131625	Bifidobacterium_dentium	Species
	1	0.0439185	0.0773263	1	0.115989	0.115989	0	0	0.0465843	Bifidobacterium_faecale	Species
	0.0461681	0.0184448	0.609589	0.0692521	0.0553345	0.609589	9.38154	7.53438	6.93454	Bilophila_wadsworthia	Species
	0.501411	0.334148	0.749201	0.749201	0.749201	0.749201	0.350732	0.550984	0.672503	Blautia_caecimuris	Species
	0.670602	0.00761112	0.0435284	0.670602	0.0228334	0.0652926	5.17452	4.99647	3.90938	Blautia_faecis	Species
	0.462089	0.510383	1	0.765574	0.765574	1	0.0609045	0	0	Blautia_glucerasea	Species
	0.736213	0.0831981	0.0754195	0.736213	0.124797	0.124797	0.967425	1.11008	0.143102	Blautia_hansenii	Species
	0.143372	0.218574	0.0271192	0.215057	0.218574	0.0813577	0.301555	0.622905	0	Blautia_hydrogenotrophica	Species
	0.393211	0.776789	0.359538	0.589816	0.776789	0.589816	0.0774736	0.193857	0.0343424	Blautia_luti	Species
	0.959502	0.487511	0.517386	0.959502	0.776079	0.776079	5.56893	5.59211	5.21447	Blautia_massiliensis	Species
	0.485293	0.369256	0.183698	0.485293	0.485293	0.485293	11.413	12.1001	10.4245	Blautia_obeum	Species
	0.0870695	0.125303	1	0.187955	0.187955	1	0.174083	0	0	Blautia_wexlerae	Species
	0.462089	0.510383	1	0.765574	0.765574	1	0.0108603	0	0	Bulleidia_extructa	Species
	0.085796	0.950204	0.160797	0.241196	0.950204	0.241196	2.43096	1.47258	2.46967	Butyricicoccus_faecihominis	Species
	0.317399	0.370757	1	0.556135	0.556135	1	0.12588	0	0	Butyricicoccus_pullicaecorum	Species
	0.840053	0.983994	0.88826	0.983994	0.983994	0.983994	1.42947	1.52671	1.44028	Butyricimonas_faecihominis	Species
	0.220088	0.765204	0.222074	0.33311	0.765204	0.33311	1.59862	0.979983	1.76653	Butyricimonas_paravirosa	Species
	0.280882	0.572013	0.725254	0.725254	0.725254	0.725254	1.10633	1.8138	1.51995	Butyricimonas_virosa	Species
	0.148059	0.195183	1	0.292774	0.292774	1	0.459463	0	0	Butyrivibrio_crossotus	Species
	0.168047	0.776635	0.404259	0.504141	0.776635	0.606388	0.0725338	0.195686	0.100759	Campylobacter_concisus	Species
	0.407553	0.597952	0.26761	0.597952	0.597952	0.597952	0.0902424	0.21717	0	Campylobacter_gracilis	Species
	0.271132	0.988309	0.381391	0.572087	0.988309	0.572087	0.250058	0.421383	0.247515	Campylobacter_hominis	Species
	0.462089	0.510383	1	0.765574	0.765574	1	0.0734143	0	0	Campylobacter_jejuni	Species
	0.136113	0.904146	0.202807	0.304211	0.904146	0.304211	0.00681698	0.0826348	0	Campylobacter_ureolyticus	Species
	0.462089	0.510383	1	0.765574	0.765574	1	0.016364	0	0	Caproiciproducens_galactitolivorans	Species
	0.00359597	1	0.0217769	0.0107879	1	0.0326653	0	0.137153	0	Catabacter_hongkongensis	Species
	0.847922	0.315988	0.466449	0.847922	0.699674	0.699674	0.86947	0.971468	1.46655	Catenibacterium_mitsuokai	Species
	0.139367	0.370875	0.705413	0.418101	0.556312	0.705413	0.237742	0.0466675	0.108823	Christensenella_massiliensis	Species
	0.758246	0.975127	0.788448	0.975127	0.975127	0.975127	0.0904417	0.124252	0.0866151	Christensenella_minuta	Species
	0.561827	0.6865	0.91932	0.91932	0.91932	0.91932	0.478376	0.282338	0.326017	Citrobacter_freundii	Species
	0.095266	0.59906	0.0778556	0.142899	0.59906	0.142899	0.180029	0.523228	0.0597399	Cloacibacillus_evryensis	Species
	0.299007	0.352489	1	0.528733	0.528733	1	0.0639009	0	0	Cloacibacillus_porcorum	Species
	0.769228	0.581803	0.476859	0.769228	0.769228	0.769228	0.0308413	0.0455374	0	Clostridium sensu stricto 1_butyricum	Species
	0.117781	0.35152	0.678968	0.353343	0.527281	0.678968	0.452872	0.894366	0.745842	Clostridium sensu stricto 1_celatum	Species
	0.462089	0.510383	1	0.765574	0.765574	1	0.0134716	0	0	Clostridium sensu stricto 1_neonatale	Species
	0.42857	0.353387	0.153115	0.42857	0.42857	0.42857	0.158454	0.279357	0	Clostridium sensu stricto 1_paraputrificum	Species
	0.898246	0.366684	0.373464	0.898246	0.560196	0.560196	0.115352	0.129953	0	Clostridium sensu stricto 1_perfringens	Species
	0.682152	0.504665	0.366124	0.682152	0.682152	0.682152	0.0911942	0.0455374	0.174355	Clostridium sensu stricto 1_septicum	Species
	0.792381	0.596765	0.503605	0.792381	0.792381	0.792381	0.390242	0.336595	0.510782	Colidextribacter_massiliensis	Species
	0.895758	0.869076	0.966782	0.966782	0.966782	0.966782	5.15797	5.25692	5.29708	Collinsella_aerofaciens	Species
	0.57905	0.15447	0.0936144	0.57905	0.231706	0.231706	0.0788782	0	0.305855	Collinsella_bouchesdurhonensis	Species
	0.314102	0.367492	1	0.551238	0.551238	1	0.0327426	0	0	Collinsella_intestinalis	Species
	0.462089	0.510383	1	0.765574	0.765574	1	0.0407647	0	0	Collinsella_massiliensis	Species
	0.132824	0.0706383	0.682083	0.199236	0.199236	0.682083	0.611192	0.157319	0	Collinsella_stercoris	Species
	0.356288	0.344961	0.122486	0.356288	0.356288	0.356288	0.248159	0.465054	0	Collinsella_tanakaei	Species
	0.446008	0.399487	0.887996	0.669012	0.669012	0.887996	0.269768	0.0514626	0	Comamonas_kerstersii	Species
	0.462089	0.510383	1	0.765574	0.765574	1	0.0126872	0	0	Conservatibacter_flavescens	Species
	0.881862	0.130858	0.227018	0.881862	0.340527	0.340527	0.362329	0.33057	0	Coprobacillus_cateniformis	Species
	0.766882	0.233026	0.416064	0.766882	0.624097	0.624097	1.5174	1.36226	0.818216	Coprobacter_fastidiosus	Species
	0.3287	0.39556	0.132502	0.39556	0.39556	0.39556	0.458946	0.176146	0.733702	Coprobacter_secundus	Species
	0.997106	0.262181	0.32482	0.997106	0.487229	0.487229	2.76601	2.76751	2.24871	Coprococcus_catus	Species
	0.891632	0.610687	0.58087	0.891632	0.891632	0.891632	4.71557	4.80854	4.32715	Coprococcus_comes	Species
	0.705864	0.65328	0.922237	0.922237	0.922237	0.922237	4.17161	3.69809	3.54175	Coprococcus_eutactus	Species
	1	0.0439185	0.0773263	1	0.115989	0.115989	0	0	0.0475303	Corynebacterium_aurimucosum	Species
	0.0988017	1	0.195222	0.292832	1	0.292832	0	0.0289868	0	Corynebacterium_durum	Species
	0.0988017	1	0.195222	0.292832	1	0.292832	0	0.0285745	0	Criibacterium_bergeronii	Species
	0.0988017	1	0.195222	0.292832	1	0.292832	0	0.0385648	0	Cryptobacterium_curtum	Species
	0.288849	0.740163	0.262708	0.433274	0.740163	0.433274	0.0239902	0.0927835	0	Cuneatibacter_caecimuris	Species
	0.341129	0.426005	0.150271	0.426005	0.426005	0.426005	0.494936	0.81395	0.196983	Desulfovibrio_desulfuricans	Species
	0.205063	0.0135254	0.234893	0.234893	0.0405763	0.234893	0.260035	0.729443	1.29107	Desulfovibrio_fairfieldensis	Species
	0.86405	0.950663	0.850696	0.950663	0.950663	0.950663	1.66027	1.81605	1.59737	Desulfovibrio_piger	Species
	0.3524	0.881349	0.549552	0.824328	0.881349	0.824328	4.4374	5.70926	4.66515	Dialister_invisus	Species
	0.40188	0.602445	0.266648	0.602445	0.602445	0.602445	0.0545519	0.133179	0	Dialister_pneumosintes	Species
	0.512275	0.399027	0.21169	0.512275	0.512275	0.512275	0.115733	0.196163	0	Dialister_propionicifaciens	Species
	0.546411	0.140609	0.0788904	0.546411	0.210913	0.210913	0.178668	0	0.66812	Dialister_succinatiphilus	Species
	0.0192626	0.532525	0.193165	0.0577877	0.532525	0.289748	0.811631	1.56198	1.03308	Dielma_fastidiosa	Species
	0.74836	0.139241	0.295602	0.74836	0.417722	0.443403	2.65584	2.80066	3.4047	Dorea_formicigenerans	Species
	0.417239	0.883978	0.611364	0.883978	0.883978	0.883978	5.22	5.61144	5.29859	Dorea_longicatena	Species
	0.0107575	0.594157	0.121459	0.0322724	0.594157	0.182188	0.916702	1.83379	1.12827	Eggerthella_lenta	Species
	0.435367	0.591845	0.280741	0.591845	0.591845	0.591845	0.909146	1.2106	0.677739	Eisenbergiella_massiliensis	Species
	0.730513	0.126156	0.108207	0.730513	0.189235	0.189235	1.08833	1.22291	0.417745	Eisenbergiella_tayi	Species
	0.462089	0.510383	1	0.765574	0.765574	1	0.0282311	0	0	Enterococcus_durans	Species
	0.506446	0.555521	0.996407	0.833281	0.833281	0.996407	0.0460643	0.105886	0.105368	Enterococcus_faecium	Species
	0.462089	0.510383	1	0.765574	0.765574	1	0.0506913	0	0	Enterococcus_sulfureus	Species
	0.892048	0.0756873	0.146584	0.892048	0.219877	0.219877	0.440391	0.41046	0	Erysipelatoclostridium_ramosum	Species
	0.420998	0.251684	0.707974	0.631497	0.631497	0.707974	4.25859	3.81307	3.54851	Erysipelotrichaceae UCG-003_bacterium	Species
	0.874935	0.450098	0.590514	0.874935	0.874935	0.874935	5.42764	5.32693	4.88709	Escherichia-Shigella_coli	Species
	0.454616	0.327886	0.78599	0.681924	0.681924	0.78599	0.0712574	0.0225595	0	Escherichia-Shigella_marmotae	Species
	0.462089	0.510383	1	0.765574	0.765574	1	0.0320938	0	0	Eubacterium_callanderi	Species
	0.0988017	1	0.195222	0.292832	1	0.292832	0	0.0462659	0	Eubacterium_limosum	Species
	0.499146	0.926378	0.541757	0.812635	0.926378	0.812635	33.6564	32.097	33.8944	Faecalibacterium_prausnitzii	Species
	0.0988017	1	0.195222	0.292832	1	0.292832	0	0.0476996	0	Faecalicoccus_pleomorphus	Species
	0.178959	0.955346	0.270212	0.405318	0.955346	0.405318	0.133188	0	0.139368	Faecalitalea_cylindroides	Species
	0.462089	0.510383	1	0.765574	0.765574	1	0.013796	0	0	Fenollaria_massiliensis	Species
	0.283672	0.337142	1	0.505714	0.505714	1	0.0668886	0	0	Finegoldia_magna	Species
	0.265929	0.921144	0.337946	0.506919	0.921144	0.506919	4.10829	4.8182	4.03787	Flavonifractor_plautii	Species
	0.0988017	1	0.195222	0.292832	1	0.292832	0	0.065961	0	Fournierella_massiliensis	Species
	0.888751	0.457375	0.447393	0.888751	0.686063	0.686063	0.116478	0.136078	0	Frisingicoccus_caecimuris	Species
	0.92712	0.871576	0.944319	0.944319	0.944319	0.944319	6.46954	6.50861	6.5467	Fusicatenibacter_saccharivorans	Species
	0.418929	0.0151656	0.131337	0.418929	0.0454967	0.197006	0.0431005	0.155269	0.42347	Fusobacterium_gonidiaformans	Species
	0.143277	0.890925	0.205125	0.307688	0.890925	0.307688	0.0295352	0.312784	0	Fusobacterium_mortiferum	Species
	0.571958	0.731706	0.886482	0.886482	0.886482	0.886482	0.0260429	0.0560112	0.0463507	Fusobacterium_nucleatum	Species
	0.251768	0.45867	0.802157	0.688005	0.688005	0.802157	0.0867195	0.222956	0.185014	Fusobacterium_periodonticum	Species
	0.222028	0.651003	0.176895	0.333042	0.651003	0.333042	0.0401202	0.137276	0	Fusobacterium_ulcerans	Species
	0.462089	0.510383	1	0.765574	0.765574	1	0.0443092	0	0	Fusobacterium_varium	Species
	0.462089	0.510383	1	0.765574	0.765574	1	0.0196346	0	0	Gemella_asaccharolytica	Species
	0.852193	0.631402	0.571662	0.852193	0.852193	0.852193	0.581136	0.624017	0.457708	Gordonibacter_pamelaeae	Species
	0.516708	0.915106	0.547782	0.821673	0.915106	0.821673	0.101952	0.177921	0.088006	Gordonibacter_urolithinfaciens	Species
	0.462089	0.510383	1	0.765574	0.765574	1	0.0555186	0	0	Haemophilus_influenzae	Species
	0.971353	0.763114	0.813702	0.971353	0.971353	0.971353	4.33475	4.35586	4.53277	Haemophilus_parainfluenzae	Species
	0.964661	0.563935	0.638088	0.964661	0.957132	0.957132	0.480439	0.4649	0.254155	Haemophilus_pittmaniae	Species
	0.0741164	0.10958	1	0.16437	0.16437	1	0.350076	0	0	Haemophilus_sputorum	Species
	0.0622054	0.778663	0.222222	0.186616	0.778663	0.333333	0.328305	0.759161	0.400402	Harryflintia_acetispora	Species
	0.145329	0.685463	0.429796	0.435986	0.685463	0.644694	0.452569	0.955572	0.608321	Holdemanella_biformis	Species
	0.502004	0.0181397	0.119606	0.502004	0.0544192	0.179409	1.50477	1.26862	0.566909	Holdemania_filiformis	Species
	0.383818	0.687555	0.301623	0.575727	0.687555	0.575727	0.191496	0.346741	0.111473	Holdemania_massiliensis	Species
	0.622138	0.587416	0.389787	0.622138	0.622138	0.622138	0.466099	0.339899	0.621378	Howardella_ureilytica	Species
	0.287328	0.0122388	0.167988	0.287328	0.0367163	0.251982	0.58817	0.974776	1.61539	Hungatella_hathewayi	Species
	1	0.0439185	0.0773263	1	0.115989	0.115989	0	0	0.0594542	Ignatzschineria_ureiclastica	Species
	0.911856	0.724411	0.824392	0.911856	0.911856	0.911856	1.45898	1.50113	1.60903	Intestinibacter_bartlettii	Species
	0.136131	0.723531	0.389114	0.408394	0.723531	0.583671	0.834189	1.41944	0.988803	Intestinimonas_butyriciproducens	Species
	0.173943	0.881629	0.348939	0.521828	0.881629	0.523409	0.914001	1.3722	0.969882	Intestinimonas_massiliensis	Species
	0.529076	0.626223	0.358497	0.626223	0.626223	0.626223	0.0210594	0	0.0392641	Intestinimonas_timonensis	Species
	0.149772	0.320254	0.794133	0.449317	0.48038	0.794133	0	0.112605	0.0866542	Klebsiella_michiganensis	Species
	0.797752	0.797001	0.670328	0.797752	0.797752	0.797752	0.922409	0.810237	1.04823	Klebsiella_pneumoniae	Species
	0.462089	0.510383	1	0.765574	0.765574	1	0.0369203	0	0	Kosakonia_sacchari	Species
	0.845155	0.807066	0.713914	0.845155	0.845155	0.845155	4.51453	4.40496	4.66763	Lachnoclostridium_edouardi	Species
	0.660923	0.00271251	0.021304	0.660923	0.00813752	0.0319561	0.248465	0.35194	1.05232	Lachnoclostridium_pacaense	Species
	0.825652	0.646181	0.818591	0.825652	0.825652	0.825652	0.130873	0.0995457	0.057895	Lachnoclostridium_urinimassiliense	Species
	0.443357	0.0591871	0.289519	0.443357	0.177561	0.434278	8.14167	7.47751	6.30447	Lachnospira_pectinoschiza	Species
	0.591767	0.570817	0.360135	0.591767	0.591767	0.591767	0.44203	0.575959	0.283827	Lachnospiraceae FCS020 group_bacterium	Species
	0.109613	0.181876	0.930815	0.272813	0.272813	0.930815	12.1104	9.85318	10.0088	Lachnospiraceae NK4A136 group_bacterium	Species
	0.0528458	0.00850481	0.420687	0.0792686	0.0255144	0.420687	2.0515	0.940708	0.354287	Lachnospiraceae UCG-001_bacterium	Species
	0.661285	0.329145	0.608637	0.661285	0.661285	0.661285	0.115018	0.0688712	0	Lactobacillus_acidophilus	Species
	0.0988017	1	0.195222	0.292832	1	0.292832	0	0.0886045	0	Lactobacillus_amylovorus	Species
	0.462089	0.510383	1	0.765574	0.765574	1	0.0176659	0	0	Lactobacillus_delbrueckii	Species
	0.472362	0.161365	0.0746343	0.472362	0.242048	0.223903	0.0470041	0	0.149648	Lactobacillus_iners	Species
	1	0.0439185	0.0773263	1	0.115989	0.115989	0	0	0.1056	Lactobacillus_johnsonii	Species
	0.612619	0.111572	0.0742537	0.612619	0.167358	0.167358	0.302685	0.388508	0	Lactococcus_lactis	Species
	0.462089	0.510383	1	0.765574	0.765574	1	0.0313023	0	0	Lactococcus_piscium	Species
	1	0.0439185	0.0773263	1	0.115989	0.115989	0	0	0.0582285	Lawsonella_clevelandensis	Species
	0.0988017	1	0.195222	0.292832	1	0.292832	0	0.0488361	0	Leuconostoc_gelidum	Species
	0.462089	0.510383	1	0.765574	0.765574	1	0.0236329	0	0	Leuconostoc_lactis	Species
	1	0.0439185	0.0773263	1	0.115989	0.115989	0	0	0.112635	Libanicoccus_massiliensis	Species
	0.330997	0.213014	0.741174	0.496496	0.496496	0.741174	0.265135	0.0801374	0	Mailhella_massiliensis	Species
	0.298073	0.74105	0.598158	0.74105	0.74105	0.74105	0.639425	0.233435	0.495613	Megamonas_funiformis	Species
	0.403163	0.0106229	0.109499	0.403163	0.0318687	0.164248	0.308153	0.958366	2.55353	Megasphaera_elsdenii	Species
	0.134963	0.0571829	0.617043	0.202445	0.171549	0.617043	0.025835	0.357365	0.498448	Megasphaera_hexanoica	Species
	1	0.0439185	0.0773263	1	0.115989	0.115989	0	0	0.0455758	Megasphaera_indica	Species
	0.50533	0.225437	0.588246	0.588246	0.588246	0.588246	1.55626	2.02724	2.51587	Megasphaera_massiliensis	Species
	0.0988017	1	0.195222	0.292832	1	0.292832	0	0.12342	0	Megasphaera_micronuciformis	Species
	0.824978	0.77647	0.673343	0.824978	0.824978	0.824978	1.22077	1.31749	1.082	Methanobrevibacter_smithii	Species
	0.462089	0.510383	1	0.765574	0.765574	1	0.0302354	0	0	Methanosphaera_stadtmanae	Species
	0.256273	0.0153107	0.210901	0.256273	0.0459321	0.256273	0.0792232	0.424704	0.911132	Mitsuokella_jalaludinii	Species
	0.623697	0.0904073	0.270044	0.623697	0.271222	0.405066	0.195368	0.310625	0.642107	Mitsuokella_multacida	Species
	0.462089	0.510383	1	0.765574	0.765574	1	0.0232522	0	0	Mobiluncus_curtisii	Species
	0.900855	0.0721613	0.139	0.900855	0.2085	0.2085	1.4444	1.38407	0.465429	Monoglobus_pectinilyticus	Species
	0.462089	0.510383	1	0.765574	0.765574	1	0.0157586	0	0	Moryella_indoligenes	Species
	0.0988017	1	0.195222	0.292832	1	0.292832	0	0.0185935	0	Murdochiella_asaccharolytica	Species
	0.913497	0.537472	0.649272	0.913497	0.913497	0.913497	0.0505537	0.0425898	0	Muribaculum_intestinale	Species
	0.378237	0.466627	0.185384	0.466627	0.466627	0.466627	0.403652	0.654126	0.172519	Negativibacillus_massiliensis	Species
	0.281809	0.937479	0.438232	0.657347	0.937479	0.657347	0.618073	0.990208	0.648313	Neisseria_perflava	Species
	0.0516894	0.403297	0.0247401	0.077534	0.403297	0.0742202	0.544576	1.28085	0.193247	Odoribacter_laneus	Species
	0.707862	0.530161	0.797792	0.797792	0.797792	0.797792	7.46416	7.13215	6.84232	Odoribacter_splanchnicus	Species
	0.253941	0.764741	0.24824	0.380911	0.764741	0.380911	0.0362931	0.16039	0	Olsenella_scatoligenes	Species
	0.0988017	1	0.195222	0.292832	1	0.292832	0	0.0643322	0	Oribacterium_sinus	Species
	0.211472	0.263208	1	0.394812	0.394812	1	0.0326113	0	0	Oscillibacter_ruminantium	Species
	0.661137	0.582574	0.410162	0.661137	0.661137	0.661137	1.56429	1.33751	1.8821	Oxalobacter_formigenes	Species
	0.462089	0.510383	1	0.765574	0.765574	1	0.0147691	0	0	Paludicola_psychrotolerans	Species
	0.79515	0.943601	0.790836	0.943601	0.943601	0.943601	7.70384	7.35006	7.81155	Parabacteroides_distasonis	Species
	0.0773225	0.526677	0.403138	0.231967	0.526677	0.526677	0.243995	0.987168	0.540096	Parabacteroides_faecis	Species
	0.320482	0.241519	0.0724904	0.320482	0.320482	0.217471	1.74506	2.41992	0.855357	Parabacteroides_goldsteinii	Species
	0.437521	0.475733	0.987222	0.7136	0.7136	0.987222	0.390718	0.1844	0.178971	Parabacteroides_gordonii	Species
	0.269943	0.294128	0.0758514	0.294128	0.294128	0.227554	0.618655	1.12361	0.0821683	Parabacteroides_johnsonii	Species
	0.324755	0.150494	0.0433802	0.324755	0.225741	0.130141	7.68559	6.67306	9.34107	Parabacteroides_merdae	Species
	1	0.0439185	0.0773263	1	0.115989	0.115989	0	0	0.130592	Paraeggerthella_hongkongensis	Species
	0.669383	0.398437	0.283662	0.669383	0.597655	0.597655	1.23591	0.919886	1.93497	Paraprevotella_clara	Species
	0.238334	0.647486	0.186237	0.357501	0.647486	0.357501	0.176416	0.584447	0	Paraprevotella_xylaniphila	Species
	0.663307	0.331203	0.609658	0.663307	0.663307	0.663307	7.20897	6.84325	6.2955	Parasutterella_excrementihominis	Species
	1	0.0439185	0.0773263	1	0.115989	0.115989	0	0	0.234077	Parasutterella_secunda	Species
	0.988316	0.545914	0.605076	0.988316	0.907613	0.907613	0.0447861	0.0438149	0	Parvimonas_micra	Species
	0.0988017	1	0.195222	0.292832	1	0.292832	0	0.0203626	0	Pediococcus_acidilactici	Species
	0.265616	0.647747	0.635749	0.647747	0.647747	0.647747	0.0403363	0.139616	0.0857807	Peptoniphilus_duerdenii	Species
	0.336432	0.789026	0.323905	0.504648	0.789026	0.504648	0.0356679	0.0878677	0.0194567	Peptoniphilus_grossensis	Species
	0.298147	0.351631	1	0.527446	0.527446	1	0.0251537	0	0	Peptoniphilus_lacrimalis	Species
	0.527117	0.637609	0.364611	0.637609	0.637609	0.637609	0.0182323	0.0401449	0	Peptoniphilus_urinimassiliensis	Species
	0.318716	0.372059	1	0.558089	0.558089	1	0.0718907	0	0	Peptostreptococcus_anaerobius	Species
	0.881844	0.473191	0.608877	0.881844	0.881844	0.881844	7.76686	7.55185	6.60623	Phascolarctobacterium_faecium	Species
	0.214898	0.00764425	0.165434	0.214898	0.0229327	0.214898	0.537875	1.28029	2.34129	Phascolarctobacterium_succinatutens	Species
	0.297347	0.0214885	0.225768	0.297347	0.0644655	0.297347	1.11807	1.53269	2.14854	Phocea_massiliensis	Species
	0.346861	0.399736	1	0.599603	0.599603	1	0.0445722	0	0	Phreatobacter_stygius	Species
	0.191432	0.928826	0.343849	0.515773	0.928826	0.515773	0.242193	0.449874	0.25801	Porphyromonas_asaccharolytica	Species
	0.783135	0.810415	0.995515	0.995515	0.995515	0.995515	0.177989	0.14615	0.146981	Porphyromonas_bennonis	Species
	0.0988017	1	0.195222	0.292832	1	0.292832	0	0.158673	0	Porphyromonas_pasteri	Species
	0.749518	0.124334	0.111085	0.749518	0.186501	0.186501	0.0125137	0	0.0801143	Porphyromonas_somerae	Species
	0.0397862	0.852912	0.075949	0.113924	0.852912	0.113924	0.0160697	0.176815	0	Porphyromonas_uenonis	Species
	0.198016	0.795019	0.216815	0.325223	0.795019	0.325223	0.0484936	0.264159	0	Prevotella_7_buccae	Species
	0.0988017	1	0.195222	0.292832	1	0.292832	0	0.120916	0	Prevotella_7_denticola	Species
	0.462089	0.510383	1	0.765574	0.765574	1	0.0413675	0	0	Prevotella_7_histicola	Species
	0.515363	0.933444	0.560195	0.840293	0.933444	0.840293	0.478306	0.666195	0.451373	Prevotella_7_melaninogenica	Species
	0.462089	0.510383	1	0.765574	0.765574	1	0.0424093	0	0	Prevotella_7_veroralis	Species
	0.135509	0.124143	0.858967	0.203264	0.203264	0.858967	3.3218	5.14806	5.42449	Prevotella_9_copri	Species
	0.264331	0.756971	0.252531	0.396497	0.756971	0.396497	0.0218429	0.0925018	0	Prevotella_amnii	Species
	0.462089	0.510383	1	0.765574	0.765574	1	0.016364	0	0	Prevotella_bergensis	Species
	0.609404	0.924004	0.628681	0.924004	0.924004	0.924004	0.51059	0.37475	0.538917	Prevotella_bivia	Species
	0.0961928	0.537651	0.0661174	0.144289	0.537651	0.144289	0.271272	0.572353	0.147182	Prevotella_buccalis	Species
	0.677295	0.570181	0.410998	0.677295	0.677295	0.677295	0.113847	0.15952	0.0441935	Prevotella_colorans	Species
	0.0111943	0.104764	0.559294	0.0335829	0.157147	0.559294	0.689418	1.76266	1.45084	Prevotella_corporis	Species
	0.833622	0.192708	0.328406	0.833622	0.492608	0.492608	0.202704	0.237104	0.441835	Prevotella_disiens	Species
	0.0988017	1	0.195222	0.292832	1	0.292832	0	0.224028	0	Prevotella_nanceiensis	Species
	0.0988017	1	0.195222	0.292832	1	0.292832	0	0.0692588	0	Prevotella_pallens	Species
	0.915062	0.960298	0.968122	0.968122	0.968122	0.968122	1.39495	1.49015	1.4446	Prevotella_stercorea	Species
	0.208243	0.522965	0.668012	0.624728	0.668012	0.668012	0.696927	0.423104	0.541952	Prevotella_timonensis	Species
	0.462089	0.510383	1	0.765574	0.765574	1	0.0802202	0	0	Proteus_mirabilis	Species
	0.724489	0.0694636	0.187427	0.724489	0.208391	0.28114	0.755642	0.660445	0.20441	Pseudoflavonifractor_capillosus	Species
	0.462089	0.510383	1	0.765574	0.765574	1	0.0220669	0	0	Pseudomonas_aeruginosa	Species
	0.961324	0.540645	0.618764	0.961324	0.928146	0.928146	0.0258938	0.0281547	0.0577942	Pseudomonas_fragi	Species
	0.462089	0.510383	1	0.765574	0.765574	1	0.0260711	0	0	Psychrobacter_maritimus	Species
	0.373933	0.604035	0.250745	0.560899	0.604035	0.560899	0.140786	0	0.232457	Pyramidobacter_piscolens	Species
	0.0988017	1	0.195222	0.292832	1	0.292832	0	0.062128	0	Raoultella_ornithinolytica	Species
	0.910009	0.559224	0.548837	0.910009	0.838836	0.838836	0.0612696	0.0718747	0	Raoultella_planticola	Species
	0.764533	0.582654	0.474558	0.764533	0.764533	0.764533	0.016541	0.0246063	0	Raoultibacter_massiliensis	Species
	0.0204603	0.284277	0.371656	0.061381	0.371656	0.371656	2.47863	3.51594	3.00984	Romboutsia_ilealis	Species
	0.225926	0.278262	1	0.417393	0.417393	1	0.148217	0	0	Romboutsia_sedimentorum	Species
	0.678127	0.000454144	0.00551322	0.678127	0.00136243	0.00826983	0.0353208	0.0637063	0.30961	Roseburia_faecis	Species
	0.977375	0.412784	0.459857	0.977375	0.689785	0.689785	4.54725	4.56756	3.89085	Roseburia_hominis	Species
	0.815543	0.589414	0.512644	0.815543	0.815543	0.815543	4.4518	4.66894	3.89018	Roseburia_intestinalis	Species
	0.151095	0.893581	0.312636	0.453284	0.893581	0.468955	5.4107	6.5075	5.52446	Roseburia_inulinivorans	Species
	0.702517	0.775007	0.582978	0.775007	0.775007	0.775007	0.215979	0.164054	0.2594	Rothia_mucilaginosa	Species
	0.884858	0.777337	0.718222	0.884858	0.884858	0.884858	4.51527	4.39429	4.77931	Ruminococcus_bicirculans	Species
	0.324992	0.0532129	0.0143677	0.324992	0.0798193	0.0431032	4.29907	5.24782	2.2057	Ruminococcus_bromii	Species
	0.418585	0.618381	0.842978	0.842978	0.842978	0.842978	1.89075	2.37013	2.2204	Ruminococcus_callidus	Species
	0.0399557	0.0836438	0.921017	0.119867	0.125466	0.921017	1.15141	0.260365	0.314846	Ruminococcus_champanellensis	Species
	0.398498	0.0823611	0.386689	0.398498	0.247083	0.398498	0	0.0995788	0.229955	Ruminococcus_flavefaciens	Species
	0.462089	0.510383	1	0.765574	0.765574	1	0.0150087	0	0	Sediminibacterium_salmoneum	Species
	0.0308276	0.637826	0.0356856	0.0535284	0.637826	0.0535284	0.320212	0.887533	0.183168	Sellimonas_intestinalis	Species
	0.867549	0.41177	0.396074	0.867549	0.617655	0.617655	0.913304	0.852164	1.24997	Senegalimassilia_anaerobia	Species
	0.581638	0.252943	0.152965	0.581638	0.379415	0.379415	0.822909	0.612866	1.31084	Slackia_isoflavoniconvertens	Species
	0.972221	0.490967	0.528631	0.972221	0.792947	0.792947	0.248045	0.254039	0.115453	Slackia_piriformis	Species
	0.184724	0.226506	0.98473	0.339759	0.339759	0.98473	0	0.0556991	0.056722	Sneathia_amnii	Species
	0.265399	0.756196	0.252972	0.398098	0.756196	0.398098	0.0204988	0.0864439	0	Sneathia_sanguinegens	Species
	0.225836	0.816062	0.455206	0.677509	0.816062	0.68281	0.044098	0.125627	0.0615488	Solobacterium_moorei	Species
	0.462089	0.510383	1	0.765574	0.765574	1	0.00681698	0	0	Sphingomonas_leidyi	Species
	0.462089	0.510383	1	0.765574	0.765574	1	0.0168117	0	0	Staphylococcus_aureus	Species
	0.0988017	1	0.195222	0.292832	1	0.292832	0	0.0533477	0	Stenotrophomonas_maltophilia	Species
	0.462089	0.510383	1	0.765574	0.765574	1	0.0106129	0	0	Stenotrophomonas_rhizophila	Species
	0.0988017	1	0.195222	0.292832	1	0.292832	0	0.0523185	0	Streptococcus_anginosus	Species
	0.462089	0.510383	1	0.765574	0.765574	1	0.0769123	0	0	Streptococcus_gallolyticus	Species
	0.171674	0.847348	0.215316	0.322974	0.847348	0.322974	0.0232307	0.171354	0	Streptococcus_lutetiensis	Species
	0.114094	0.744841	0.128152	0.192228	0.744841	0.192228	0.0379786	0.203735	0	Streptococcus_mutans	Species
	0.92021	0.749637	0.720583	0.92021	0.92021	0.92021	0.667747	0.697247	0.562711	Streptococcus_oralis	Species
	0.160659	0.247511	0.929749	0.371267	0.371267	0.929749	1.40588	2.00288	1.95515	Streptococcus_parasanguinis	Species
	0.187768	0.288847	0.916561	0.43327	0.43327	0.916561	3.18336	3.75921	3.70092	Streptococcus_salivarius	Species
	0.462089	0.510383	1	0.765574	0.765574	1	0.00749965	0	0	Streptococcus_vestibularis	Species
	0.574721	0.572944	0.351456	0.574721	0.574721	0.574721	0.149943	0.0889047	0.21847	Subdoligranulum_variabile	Species
	0.759788	0.189922	0.165962	0.759788	0.284882	0.284882	0.191018	0.106466	0.597331	Sutterella_seckii	Species
	0.0655163	0.168788	0.00865243	0.0982744	0.168788	0.0259573	1.15596	2.24316	0.250797	Sutterella_stercoricanis	Species
	0.597546	0.210903	0.494072	0.597546	0.597546	0.597546	5.17056	5.94137	7.21679	Sutterella_wadsworthensis	Species
	0.462089	0.510383	1	0.765574	0.765574	1	0.0403363	0	0	Synergistes_jonesii	Species
	0.745684	0.929168	0.740062	0.929168	0.929168	0.929168	0.40303	0.326685	0.426408	Terrisporobacter_mayombei	Species
	1	0.0439185	0.0773263	1	0.115989	0.115989	0	0	0.037278	Terrisporobacter_petrolearius	Species
	0.0988017	1	0.195222	0.292832	1	0.292832	0	0.030514	0	Tropheryma_whipplei	Species
	0.0991496	0.941589	0.218546	0.297449	0.941589	0.32782	1.15828	1.9223	1.19602	Turicibacter_sanguinis	Species
	0.3064	0.359849	1	0.539774	0.539774	1	0.038387	0	0	Varibaculum_cambriense	Species
	0.0418333	0.471249	0.330269	0.1255	0.471249	0.471249	1.90095	3.21592	2.41755	Veillonella_dispar	Species
	0.142872	0.370326	0.713736	0.428616	0.555489	0.713736	1.37717	2.28377	1.99503	Veillonella_parvula	Species
	0.462089	0.510383	1	0.765574	0.765574	1	0.1104	0	0	Veillonella_ratti	Species
	0.351879	0.131855	0.552708	0.527818	0.395565	0.552708	0.6312	0.382335	0.17987	Victivallis_vadensis	Species
	0.31756	0.107166	0.527281	0.476341	0.321497	0.527281	0	0.0297844	0.053812	Weissella_cibaria	Species
	0.916212	0.537759	0.647621	0.916212	0.916212	0.916212	0.069473	0.058866	0	Weissella_viridescens	Species
	0.462089	0.510383	1	0.765574	0.765574	1	0.0268999	0	0	Xanthomonas_citri	Species
	0.386521	0.246644	0.0917168	0.386521	0.369966	0.275151	10.8423	10.1351	11.9007	seq1	ASV
	0.564785	0.968748	0.676864	0.968748	0.968748	0.968748	5.65534	4.99688	5.6053	seq2	ASV
	0.515178	0.85688	0.504556	0.772767	0.85688	0.772767	8.79641	9.1428	8.68922	seq3	ASV
	0.296065	0.293547	0.0834115	0.296065	0.296065	0.250235	5.861	6.92582	4.66485	seq4	ASV
	0.223683	0.433261	0.787937	0.649892	0.649892	0.787937	7.88463	6.71147	7.04175	seq5	ASV
	0.106459	0.162682	0.964743	0.244023	0.244023	0.964743	3.00812	4.54998	4.49634	seq6	ASV
	0.816918	0.454307	0.403313	0.816918	0.68146	0.68146	5.8944	5.65513	6.7594	seq7	ASV
	0.235639	0.862579	0.279995	0.419993	0.862579	0.419993	7.85005	7.03137	7.98322	seq8	ASV
	0.541124	0.337282	0.717217	0.717217	0.717217	0.717217	7.03802	6.55306	6.18623	seq9	ASV
	0.917173	0.450269	0.458046	0.917173	0.687068	0.687068	7.20891	7.30397	6.43692	seq10	ASV
	0.423385	0.0829444	0.0327515	0.423385	0.124417	0.0982545	6.93889	6.25544	8.60044	seq11	ASV
	0.483068	0.570997	0.296601	0.570997	0.570997	0.570997	7.06662	7.58735	6.5967	seq12	ASV
	0.524898	0.570035	0.999255	0.855052	0.855052	0.999255	1.91331	2.41976	2.41881	seq13	ASV
	0.975437	0.626053	0.687394	0.975437	0.975437	0.975437	4.00672	3.97672	3.47592	seq14	ASV
	0.161663	0.00395356	0.145307	0.161663	0.0118607	0.161663	8.14827	7.23292	6.01625	seq15	ASV
	0.808927	0.716745	0.612347	0.808927	0.808927	0.808927	3.89989	4.12304	3.52569	seq16	ASV
	0.608359	0.496023	0.319308	0.608359	0.608359	0.608359	6.19063	6.61514	5.56017	seq17	ASV
	0.874972	0.521306	0.661174	0.874972	0.874972	0.874972	5.57669	5.43067	4.91114	seq18	ASV
	0.736353	0.958998	0.826872	0.958998	0.958998	0.958998	5.8622	5.54959	5.80887	seq19	ASV
	0.55358	0.537627	0.316275	0.55358	0.55358	0.55358	5.76637	6.26069	5.19157	seq20	ASV
	0.195538	0.10418	0.680241	0.293307	0.293307	0.680241	7.24343	7.9499	8.23631	seq21	ASV
	0.800232	0.887352	0.940834	0.940834	0.940834	0.940834	6.80529	6.62326	6.69143	seq22	ASV
	0.670258	0.729098	0.524632	0.729098	0.729098	0.729098	5.7841	5.40103	6.13223	seq23	ASV
	0.769573	0.0356585	0.105992	0.769573	0.106975	0.158988	6.43173	6.19296	4.50241	seq24	ASV
	0.504037	0.724368	0.829759	0.829759	0.829759	0.829759	6.99868	7.42934	7.25251	seq25	ASV
	0.898735	0.53831	0.660599	0.898735	0.898735	0.898735	6.73721	6.64215	6.22323	seq26	ASV
	0.330964	0.749487	0.298312	0.496446	0.749487	0.496446	1.59901	2.35156	1.32324	seq27	ASV
	0.438773	0.103448	0.409876	0.438773	0.310345	0.438773	4.10013	3.38424	2.4111	seq28	ASV
	0.686375	0.0856438	0.232819	0.686375	0.256931	0.349229	0.884496	1.16505	2.22616	seq29	ASV
	0.763706	0.0297766	0.0940433	0.763706	0.0893299	0.141065	7.26253	7.08942	5.8518	seq30	ASV
	0.141514	0.815865	0.341786	0.424542	0.815865	0.51268	3.19261	4.54195	3.43048	seq31	ASV
	0.25585	0.0639626	0.459941	0.383775	0.191888	0.459941	4.06828	3.06812	2.23873	seq32	ASV
	0.376531	0.495082	0.923539	0.742622	0.742622	0.923539	2.12472	2.84713	2.74716	seq33	ASV
	0.847248	0.134817	0.144523	0.847248	0.216784	0.216784	1.30494	1.43098	0.206986	seq34	ASV
	0.777759	0.0565388	0.146111	0.777759	0.169616	0.219166	3.99398	3.7449	2.10067	seq35	ASV
	0.869262	0.239171	0.366801	0.869262	0.550201	0.550201	5.42764	5.32693	4.62081	seq36	ASV
	0.314001	0.217083	0.769339	0.471002	0.471002	0.769339	5.87488	5.06337	4.76211	seq37	ASV
	0.86079	0.791472	0.925057	0.925057	0.925057	0.925057	2.4426	2.3037	2.20856	seq38	ASV
	0.972354	0.170398	0.219583	0.972354	0.329375	0.329375	4.04681	4.0747	2.80981	seq39	ASV
	0.175084	0.750942	0.431316	0.525251	0.750942	0.646974	2.16531	3.25927	2.4505	seq40	ASV
	0.380649	0.84337	0.606977	0.84337	0.84337	0.84337	1.74718	1.15451	1.59813	seq41	ASV
	0.226334	0.456169	0.766265	0.679003	0.684254	0.766265	4.13652	3.15734	3.46375	seq42	ASV
	0.303104	0.14694	0.641144	0.454656	0.440819	0.641144	3.0535	3.93714	4.44702	seq43	ASV
	0.804881	0.592397	0.783131	0.804881	0.804881	0.804881	6.59428	6.49823	6.36158	seq44	ASV
	0.0445841	0.0798451	0.965487	0.119768	0.119768	0.965487	2.4919	1.04412	1.08364	seq45	ASV
	0.53517	0.396324	0.796975	0.796975	0.796975	0.796975	4.7435	4.25546	3.99709	seq46	ASV
	0.309543	0.608186	0.214023	0.464315	0.608186	0.464315	1.95008	2.74102	1.50483	seq47	ASV
	0.790677	0.258044	0.433401	0.790677	0.650102	0.650102	5.25834	5.09147	4.46193	seq48	ASV
	0.610138	0.877228	0.791577	0.877228	0.877228	0.877228	6.04755	5.72152	5.93722	seq49	ASV
	0.637005	0.199567	0.449899	0.637005	0.5987	0.637005	1.85947	1.52483	0.84017	seq50	ASV
	0.833292	0.892366	0.962967	0.962967	0.962967	0.962967	6.39922	6.48691	6.46221	seq51	ASV
	0.193494	0.101166	0.674383	0.290241	0.290241	0.674383	0.43041	1.14949	1.44531	seq52	ASV
	0.00337598	0.217482	0.212225	0.0101279	0.217482	0.217482	5.45292	3.36496	4.48446	seq53	ASV
	0.696584	0.786651	0.587784	0.786651	0.786651	0.786651	3.91734	4.20527	3.69404	seq54	ASV
	0.618697	0.955878	0.732764	0.955878	0.955878	0.955878	1.0315	1.33946	1.06974	seq55	ASV
	0.601159	0.583167	0.943456	0.901738	0.901738	0.943456	1.50793	1.15315	1.09171	seq56	ASV
	0.410297	0.71525	0.744247	0.744247	0.744247	0.744247	2.57945	1.94683	2.26655	seq57	ASV
	0.480598	0.151402	0.479689	0.480598	0.454205	0.480598	4.26454	4.79517	5.47414	seq58	ASV
	0.622864	0.626445	0.967433	0.939668	0.939668	0.967433	5.12932	4.78431	4.74775	seq59	ASV
	0.92779	0.170469	0.258435	0.92779	0.387652	0.387652	1.25307	1.3144	2.29326	seq60	ASV
	0.541815	0.448061	0.852034	0.812723	0.812723	0.852034	1.90387	1.48148	1.31667	seq61	ASV
	0.712368	0.599326	0.864069	0.864069	0.864069	0.864069	5.71455	5.89893	6.00824	seq62	ASV
	0.90565	0.909393	0.847424	0.909393	0.909393	0.909393	4.86911	4.79005	4.95394	seq63	ASV
	0.230352	0.0779365	0.542212	0.345528	0.23381	0.542212	1.45954	2.34172	2.91295	seq64	ASV
	0.695406	0.678424	0.955144	0.955144	0.955144	0.955144	4.72194	4.9635	5.0078	seq65	ASV
	0.88722	0.28043	0.404009	0.88722	0.606013	0.606013	5.73621	5.67049	5.17605	seq66	ASV
	0.90603	0.148203	0.240055	0.90603	0.360083	0.360083	1.69837	1.61682	0.577657	seq67	ASV
	0.519394	0.628885	0.934789	0.934789	0.934789	0.934789	3.74565	4.22429	4.14673	seq68	ASV
	0.814897	0.572201	0.755678	0.814897	0.814897	0.814897	0.645219	0.770822	0.98401	seq69	ASV
	0.626361	0.0518742	0.0377134	0.626361	0.0778113	0.0778113	0.18911	0	1.03871	seq70	ASV
	0.490704	0.18202	0.527927	0.527927	0.527927	0.527927	1.50118	1.96894	2.51587	seq71	ASV
	0.767262	0.378908	0.589851	0.767262	0.767262	0.767262	1.52534	1.33661	0.897494	seq72	ASV
	0.497197	0.648853	0.89381	0.89381	0.89381	0.89381	4.99074	5.38177	5.28368	seq73	ASV
	0.938457	0.00122887	0.00374243	0.938457	0.00368662	0.00561365	0.317508	0.279554	2.12878	seq74	ASV
	0.797817	0.0136335	0.0489881	0.797817	0.0409006	0.0734821	2.57156	2.76624	4.69057	seq75	ASV
	0.959502	0.487511	0.517386	0.959502	0.776079	0.776079	5.56893	5.59211	5.21447	seq76	ASV
	0.391987	0.866322	0.413593	0.620389	0.866322	0.620389	2.16819	1.55012	2.30382	seq77	ASV
	0.38209	0.688779	0.737765	0.737765	0.737765	0.737765	0.856289	1.35411	1.11091	seq78	ASV
	0.745013	0.131047	0.284579	0.745013	0.393141	0.426869	0.860031	1.05044	1.85205	seq79	ASV
	0.564823	0.0922033	0.0549598	0.564823	0.138305	0.138305	3.43597	3.8736	1.99871	seq80	ASV
	0.722576	0.998109	0.782565	0.998109	0.998109	0.998109	4.66177	4.43702	4.66009	seq81	ASV
	0.0792604	0.882322	0.211588	0.237781	0.882322	0.317382	4.08095	2.78947	3.95993	seq82	ASV
	0.00847716	0.480497	0.142917	0.0254315	0.480497	0.214376	4.80248	3.02305	4.27607	seq83	ASV
	0.453801	0.720254	0.784277	0.784277	0.784277	0.784277	2.71389	2.16547	2.42115	seq84	ASV
	0.663885	0.371747	0.262456	0.663885	0.55762	0.55762	0.88244	1.12785	0.318095	seq85	ASV
	0.954935	0.676939	0.748653	0.954935	0.954935	0.954935	4.26107	4.29404	4.53277	seq86	ASV
	0.318984	0.270097	0.081998	0.318984	0.318984	0.245994	1.40071	2.07375	0.568037	seq87	ASV
	0.400477	0.892816	0.588441	0.882661	0.892816	0.882661	5.18935	5.58888	5.26081	seq88	ASV
	0.587225	0.457893	0.82205	0.82205	0.82205	0.82205	3.86992	4.23364	4.42598	seq89	ASV
	0.205149	0.421731	0.0910253	0.307723	0.421731	0.273076	3.67166	2.74515	4.32698	seq90	ASV
	0.0217896	0.0772696	0.795438	0.0653688	0.115904	0.795438	4.71495	3.10882	3.33832	seq91	ASV
	0.595269	0.12632	0.354404	0.595269	0.378959	0.531606	2.25136	1.86522	1.00469	seq92	ASV
	0.627434	0.480725	0.319231	0.627434	0.627434	0.627434	2.95445	3.30239	2.38929	seq93	ASV
	0.298369	0.260439	0.0730879	0.298369	0.298369	0.219264	0.868838	0.272889	1.58974	seq94	ASV
	0.0625082	0.0766795	0.92821	0.115019	0.115019	0.92821	1.99935	0.785776	0.711312	seq95	ASV
	0.38472	0.914098	0.438212	0.657318	0.914098	0.657318	1.02184	1.53209	0.951182	seq96	ASV
	0.284092	0.369583	0.956704	0.554374	0.554374	0.956704	1.15577	1.81211	1.76973	seq97	ASV
	0.451824	0.187033	0.569847	0.569847	0.561098	0.569847	3.25769	3.75136	4.22728	seq98	ASV
	0.76501	0.781837	0.993414	0.993414	0.993414	0.993414	2.97421	3.18289	3.19025	seq99	ASV
	0.11912	0.149748	0.0137777	0.149748	0.149748	0.0413331	1.07777	1.98173	0.144765	seq100	ASV
	0.306015	0.90459	0.364563	0.546844	0.90459	0.546844	0.316661	0	0.358016	seq101	ASV
	0.300176	0.353654	1	0.530482	0.530482	1	0.310106	0	0	seq102	ASV
	0.238334	0.647486	0.186237	0.357501	0.647486	0.357501	0.176416	0.584447	0	seq103	ASV
	0.742002	0.798128	0.630156	0.798128	0.798128	0.798128	3.70424	3.92327	3.5141	seq104	ASV
	0.1607	0.00923819	0.229463	0.229463	0.0277146	0.229463	0.484568	1.28029	2.14991	seq105	ASV
	0.903511	0.037126	0.0547773	0.903511	0.082166	0.082166	3.85191	3.77926	5.25927	seq106	ASV
	0.561827	0.6865	0.91932	0.91932	0.91932	0.91932	0.478376	0.282338	0.326017	seq107	ASV
	0.158147	0.682009	0.453269	0.474442	0.682009	0.679903	3.12611	4.10387	3.44221	seq108	ASV
	0.34393	0.973036	0.476358	0.714536	0.973036	0.714536	5.0139	4.53339	4.99475	seq109	ASV
	0.0302163	0.580012	0.220782	0.0906488	0.580012	0.331173	0.184737	1.09238	0.44155	seq110	ASV
	0.78592	0.347557	0.5417	0.78592	0.78592	0.78592	2.93468	2.75033	2.22112	seq111	ASV
	0.411661	0.942226	0.479875	0.719812	0.942226	0.719812	0.134469	0.3777	0.110506	seq112	ASV
	0.579249	0.846962	0.790592	0.846962	0.846962	0.846962	0.915486	1.22848	1.03716	seq113	ASV
	0.489789	0.080078	0.318581	0.489789	0.240234	0.477871	3.85647	3.39983	2.55694	seq114	ASV
	0.652931	0.00769105	0.0458466	0.652931	0.0230731	0.0687699	5.16334	4.97649	3.90938	seq115	ASV
	0.462089	0.510383	1	0.765574	0.765574	1	0.182829	0	0	seq116	ASV
	0.0802992	0.882285	0.213353	0.240898	0.882285	0.32003	0.825113	1.72645	0.909895	seq117	ASV
	0.10977	0.292857	0.736881	0.329309	0.439285	0.736881	0.646596	0	0.17266	seq118	ASV
	0.190814	0.452374	0.711838	0.572443	0.678561	0.711838	0.692024	1.41902	1.15767	seq119	ASV
	0.874075	0.282231	0.413389	0.874075	0.620083	0.620083	0.6067	0.687003	1.21688	seq120	ASV
	0.845155	0.807066	0.713914	0.845155	0.845155	0.845155	4.51453	4.40496	4.66763	seq121	ASV
	0.115277	0.83998	0.158374	0.237561	0.83998	0.237561	4.86162	5.51562	4.76835	seq122	ASV
	0.719978	0.00302035	0.0195904	0.719978	0.00906104	0.0293855	0.233168	0.393096	1.73629	seq123	ASV
	0.972221	0.552372	0.622115	0.972221	0.933172	0.933172	4.46206	4.4457	4.1499	seq124	ASV
	0.313516	0.772781	0.590714	0.772781	0.772781	0.772781	0.468618	0.928457	0.615569	seq125	ASV
	0.841279	0.702541	0.62349	0.841279	0.841279	0.841279	1.04184	1.15377	0.803257	seq126	ASV
	0.259733	0.659639	0.617816	0.659639	0.659639	0.659639	0.260046	0.658045	0.433487	seq127	ASV
	0.846926	0.322341	0.474116	0.846926	0.711174	0.711174	3.06579	2.9397	2.34215	seq128	ASV
	0.268993	0.175324	0.747106	0.40349	0.40349	0.747106	1.03746	0.511688	0.316254	seq129	ASV
	0.384238	0.911438	0.558765	0.838147	0.911438	0.838147	3.96835	4.45572	4.03787	seq130	ASV
	0.602865	0.402323	0.254819	0.602865	0.602865	0.602865	0.926475	1.20951	0.416953	seq131	ASV
	0.299711	0.295949	0.918177	0.449567	0.449567	0.918177	0.799139	0.310927	0.249297	seq132	ASV
	0.466695	0.975002	0.587225	0.880838	0.975002	0.880838	1.69319	1.23366	1.67111	seq133	ASV
	0.580304	0.840232	0.797327	0.840232	0.840232	0.840232	0.365387	0.605238	0.463058	seq134	ASV
	0.142666	0.741976	0.387965	0.427999	0.741976	0.581947	3.76089	4.59174	3.9686	seq135	ASV
	0.695737	0.125006	0.0996851	0.695737	0.18751	0.18751	1.82342	2.02721	0.926348	seq136	ASV
	0.637321	0.147296	0.102198	0.637321	0.220944	0.220944	4.44797	4.68758	3.622	seq137	ASV
	0.844303	0.602852	0.542561	0.844303	0.844303	0.844303	4.04008	4.1539	3.70297	seq138	ASV
	0.215435	0.38372	0.834025	0.57558	0.57558	0.834025	0.136127	0.627364	0.521558	seq139	ASV
	0.42612	0.155126	0.532335	0.532335	0.465378	0.532335	4.24002	3.81307	3.3855	seq140	ASV
	0.77988	0.373488	0.574961	0.77988	0.77988	0.77988	0.707623	0.842439	1.18801	seq141	ASV
	0.905246	0.898251	0.985095	0.985095	0.985095	0.985095	3.66669	3.59111	3.57596	seq142	ASV
	0.900673	0.587418	0.705995	0.900673	0.900673	0.900673	0.841974	0.781771	0.54936	seq143	ASV
	0.827114	0.116859	0.228463	0.827114	0.342695	0.342695	0.459381	0.551917	1.20523	seq144	ASV
	0.582829	0.651697	0.409651	0.651697	0.651697	0.651697	4.18559	4.47253	3.92212	seq145	ASV
	0.17134	0.652145	0.143266	0.25701	0.652145	0.25701	0.21933	0.670228	0.053812	seq146	ASV
	0.922082	0.552803	0.551184	0.922082	0.829204	0.829204	4.04101	3.98844	4.39777	seq147	ASV
	0.856647	0.233505	0.36677	0.856647	0.550154	0.550154	0.292044	0.36294	0.81592	seq148	ASV
	0.778282	0.131998	0.270984	0.778282	0.395993	0.406475	0.683398	0.569558	0	seq149	ASV
	0.628895	0.547802	0.882572	0.882572	0.882572	0.882572	1.24114	0.974977	0.87114	seq150	ASV
	0.609457	0.14834	0.0966209	0.609457	0.22251	0.22251	0.151178	0	0.630842	seq151	ASV
	0.208959	0.349198	0.0724239	0.313438	0.349198	0.217272	0.631245	0.112103	1.06291	seq152	ASV
	0.726029	0.391271	0.305957	0.726029	0.586907	0.586907	1.73184	1.94868	1.13831	seq153	ASV
	0.232163	0.232465	0.0486845	0.232465	0.232465	0.146054	0.592789	1.12361	0	seq154	ASV
	0.342225	0.00584147	0.0904141	0.342225	0.0175244	0.135621	3.27255	2.68746	1.35053	seq155	ASV
	0.114509	0.0345627	0.533272	0.171763	0.103688	0.533272	2.85941	3.70517	4.12978	seq156	ASV
	0.387938	0.86575	0.409954	0.614931	0.86575	0.614931	0.502384	0.161745	0.57682	seq157	ASV
	0.320175	0.350421	0.969252	0.525632	0.525632	0.969252	0.738829	0.298841	0.277097	seq158	ASV
	0.304485	0.0285768	0.260603	0.304485	0.0857305	0.304485	0.237556	0.652322	1.23278	seq159	ASV
	0.799525	0.474048	0.66861	0.799525	0.799525	0.799525	2.13153	2.28713	2.62208	seq160	ASV
	0.710744	0.327406	0.570197	0.710744	0.710744	0.710744	2.72804	2.95278	3.39229	seq161	ASV
	0.380019	0.461465	0.965422	0.692197	0.692197	0.965422	0.995632	0.561176	0.588532	seq162	ASV
	0.102322	0.76068	0.122232	0.183349	0.76068	0.183349	1.83504	2.82141	1.63055	seq163	ASV
	0.335843	0.736799	0.295089	0.503764	0.736799	0.503764	0.322038	0	0.447516	seq164	ASV
	0.298111	0.351595	1	0.527393	0.527393	1	0.13743	0	0	seq165	ASV
	0.469243	0.915652	0.635192	0.915652	0.915652	0.915652	1.18958	0.809876	1.12754	seq166	ASV
	0.971463	0.529888	0.60177	0.971463	0.902654	0.902654	2.01676	2.03731	2.42024	seq167	ASV
	0.972998	0.377589	0.455664	0.972998	0.683496	0.683496	0.336625	0.325086	0	seq168	ASV
	0.202179	0.14784	0.787452	0.303269	0.303269	0.787452	4.31337	3.73098	3.57423	seq169	ASV
	0.652628	0.425499	0.729697	0.729697	0.729697	0.729697	3.59588	3.34865	3.10635	seq170	ASV
	0.558995	0.929225	0.592411	0.888617	0.929225	0.888617	1.47213	1.80784	1.41514	seq171	ASV
	0.452578	0.850847	0.671459	0.850847	0.850847	0.850847	1.20707	1.61192	1.32022	seq172	ASV
	0.744446	0.33529	0.555888	0.744446	0.744446	0.744446	1.43768	1.26166	0.855357	seq173	ASV
	0.226268	0.866109	0.273383	0.410074	0.866109	0.410074	0.386037	0	0.445981	seq174	ASV
	0.203461	0.254802	1	0.382203	0.382203	1	0.388332	0	0	seq175	ASV
	0.313706	0.3671	1	0.55065	0.55065	1	0.266735	0	0	seq176	ASV
	0.569386	0.976639	0.637449	0.956174	0.976639	0.956174	0.18114	0.0518728	0.18857	seq177	ASV
	0.192906	0.992534	0.303449	0.455173	0.992534	0.455173	2.4798	3.22178	2.47386	seq178	ASV
	0.646146	0.983179	0.705398	0.983179	0.983179	0.983179	1.15572	1.39919	1.14324	seq179	ASV
	0.16011	0.619992	0.503183	0.48033	0.619992	0.619992	2.85028	3.61241	3.14993	seq180	ASV
	1	0.0439185	0.0773263	1	0.115989	0.115989	0	0	0.454454	seq181	ASV
	0.701659	0.429883	0.322237	0.701659	0.644825	0.644825	1.49446	1.70821	1.0018	seq182	ASV
	0.0988017	1	0.195222	0.292832	1	0.292832	0	0.368728	0	seq183	ASV
	0.0988017	1	0.195222	0.292832	1	0.292832	0	0.342578	0	seq184	ASV
	0.341091	0.506617	0.868819	0.759926	0.759926	0.868819	3.0533	3.5713	3.45674	seq185	ASV
	0.582353	0.0334351	0.0222897	0.582353	0.0501527	0.0501527	0.528791	0.28748	1.58005	seq186	ASV
	0.707235	0.267917	0.498409	0.707235	0.707235	0.707235	0.396459	0.276434	0	seq187	ASV
	0.363817	0.410916	0.993431	0.616373	0.616373	0.993431	2.29764	2.7809	2.78648	seq188	ASV
	0.736245	0.49194	0.387283	0.736245	0.736245	0.736245	1.96696	1.76399	2.43002	seq189	ASV
	0.109715	0.848013	0.276365	0.329146	0.848013	0.414548	1.74709	2.7485	1.88054	seq190	ASV
	0.847743	0.667421	0.82138	0.847743	0.847743	0.847743	0.85611	0.953703	1.10025	seq191	ASV
	0.417326	0.487434	0.977877	0.731152	0.731152	0.977877	3.23291	3.67468	3.65541	seq192	ASV
	0.20863	0.549305	0.132196	0.312945	0.549305	0.312945	0.511706	0.02945	0.767761	seq193	ASV
	0.108152	0.245734	0.805772	0.324457	0.368601	0.805772	0.774988	0.147921	0.269885	seq194	ASV
	0.970829	0.319885	0.368456	0.970829	0.552684	0.552684	0.86947	0.850979	1.43257	seq195	ASV
	0.108844	0.110585	0.887671	0.165878	0.165878	0.887671	1.07755	0.372253	0.293298	seq196	ASV
	0.119097	0.152539	0.975569	0.228809	0.228809	0.975569	3.67368	2.88342	2.86369	seq197	ASV
	0.824744	0.765076	0.663685	0.824744	0.824744	0.824744	2.04515	2.16509	1.86427	seq198	ASV
	0.0665695	0.213685	0.723005	0.199708	0.320528	0.723005	1.25027	2.28122	2.02844	seq199	ASV
	0.369288	0.450759	0.965309	0.676138	0.676138	0.965309	2.06489	1.54913	1.58099	seq200	ASV
	0.690216	0.313536	0.56793	0.690216	0.690216	0.690216	3.4302	3.22225	2.84162	seq201	ASV
	0.641825	0.892375	0.629369	0.892375	0.892375	0.892375	0.208943	0.347656	0.163872	seq202	ASV
	0.534449	0.481035	0.89628	0.801674	0.801674	0.89628	1.05886	0.773148	0.696641	seq203	ASV
	0.761969	0.911509	0.738051	0.911509	0.911509	0.911509	0.371019	0.256987	0.417766	seq204	ASV
	0.684681	0.475819	0.759276	0.759276	0.759276	0.759276	0.30024	0.452011	0.598234	seq205	ASV
	0.597326	0.584304	0.948055	0.895989	0.895989	0.948055	2.68356	2.39517	2.34978	seq206	ASV
	0.933717	0.0248065	0.0568151	0.933717	0.0744195	0.0852226	2.18212	2.22772	3.57055	seq207	ASV
	0.937929	0.260514	0.295632	0.937929	0.443448	0.443448	2.29339	2.33656	1.59476	seq208	ASV
	0.435709	0.953475	0.575662	0.863494	0.953475	0.863494	2.43503	2.88574	2.47268	seq209	ASV
	0.263225	0.263198	0.91779	0.394838	0.394838	0.91779	1.4081	0.851127	0.785667	seq210	ASV
	0.990858	0.126119	0.183164	0.990858	0.274746	0.274746	1.3179	1.32398	2.22943	seq211	ASV
	0.797752	0.797001	0.670328	0.797752	0.797752	0.797752	0.922409	0.810237	1.04823	seq212	ASV
	1	0.0439185	0.0773263	1	0.115989	0.115989	0	0	0.480982	seq213	ASV
	0.624661	0.33061	0.638782	0.638782	0.638782	0.638782	2.47867	2.20257	1.86434	seq214	ASV
	0.189312	0.938003	0.336268	0.504402	0.938003	0.504402	1.37591	2.09614	1.42344	seq215	ASV
	0.486406	0.104502	0.378355	0.486406	0.313506	0.486406	1.29173	0.951051	0.400161	seq216	ASV
	0.571565	0.413783	0.785052	0.785052	0.785052	0.785052	0.527374	0.3114	0.17851	seq217	ASV
	0.630509	0.718392	0.951196	0.951196	0.951196	0.951196	1.44582	1.71368	1.67017	seq218	ASV
	0.820431	0.714946	0.887153	0.887153	0.887153	0.887153	1.96154	2.08803	2.18899	seq219	ASV
	0.187768	0.288847	0.916561	0.43327	0.43327	0.916561	3.18336	3.75921	3.70092	seq220	ASV
	0.773212	0.247452	0.430661	0.773212	0.645991	0.645991	1.47228	1.32679	0.818216	seq221	ASV
	0.40123	0.681889	0.310065	0.601844	0.681889	0.601844	0.121036	0.343082	0	seq222	ASV
	0.273073	0.188235	0.768022	0.409609	0.409609	0.768022	1.55533	1.00939	0.822168	seq223	ASV
	0.440565	0.671627	0.330052	0.660848	0.671627	0.660848	2.8938	2.49434	3.13897	seq224	ASV
	0.21155	0.562525	0.138293	0.317325	0.562525	0.317325	2.44155	1.82005	2.76273	seq225	ASV
	0.333146	0.758439	0.624231	0.758439	0.758439	0.758439	0.271899	0.59936	0.387991	seq226	ASV
	0.924538	0.679365	0.773648	0.924538	0.924538	0.924538	1.65347	1.7039	1.89948	seq227	ASV
	0.270871	0.410879	0.885755	0.616319	0.616319	0.885755	0.283795	0	0.047181	seq228	ASV
	0.499436	0.993656	0.591937	0.887905	0.993656	0.887905	3.21879	2.9013	3.22297	seq229	ASV
	0.368251	0.633007	0.262255	0.552376	0.633007	0.552376	0.444521	0.772785	0.250063	seq230	ASV
	0.486059	0.657881	0.874194	0.874194	0.874194	0.874194	1.97746	2.35651	2.24659	seq231	ASV
	0.653155	0.28126	0.196024	0.653155	0.421889	0.421889	0.951985	1.16782	0.372628	seq232	ASV
	0.458793	0.728032	0.782281	0.782281	0.782281	0.782281	1.3223	1.70718	1.52402	seq233	ASV
	0.49342	0.666834	0.872919	0.872919	0.872919	0.872919	1.20145	0.876708	0.973472	seq234	ASV
	0.332681	0.917547	0.503606	0.755409	0.917547	0.755409	0.251771	0	0.221757	seq235	ASV
	0.84994	0.548395	0.500838	0.84994	0.822592	0.822592	1.64854	1.75072	1.2861	seq236	ASV
	0.209479	0.187313	0.863483	0.314219	0.314219	0.863483	0	0.314109	0.3689	seq237	ASV
	0.0567384	0.650462	0.269933	0.170215	0.650462	0.404899	2.60026	3.57213	2.85686	seq238	ASV
	0.730336	0.000288439	0.00333614	0.730336	0.000865317	0.00500422	0.0552844	0.161263	1.33242	seq239	ASV
	0.253492	0.953345	0.398593	0.59789	0.953345	0.59789	2.29055	1.68107	2.25574	seq240	ASV
	0.0878822	0.95412	0.164766	0.247149	0.95412	0.247149	2.39934	1.45099	2.43487	seq241	ASV
	0.462089	0.510383	1	0.765574	0.765574	1	0.146275	0	0	seq242	ASV
	0.0988017	1	0.195222	0.292832	1	0.292832	0	0.31384	0	seq243	ASV
	0.462089	0.510383	1	0.765574	0.765574	1	0.146077	0	0	seq244	ASV
	0.582849	0.211448	0.505494	0.582849	0.582849	0.582849	0.33482	0.549922	0.883015	seq245	ASV
	0.337842	0.19433	0.698432	0.506763	0.506763	0.698432	1.13803	0.687137	0.454735	seq246	ASV
	0.451176	0.711216	0.789792	0.789792	0.789792	0.789792	0.23402	0.46934	0.363125	seq247	ASV
	0.677323	0.19167	0.412623	0.677323	0.575009	0.618934	0.477578	0.341767	0	seq248	ASV
	0.68152	0.286194	0.210174	0.68152	0.429291	0.429291	0.393531	0.528794	0	seq249	ASV
	0.298073	0.74105	0.598158	0.74105	0.74105	0.74105	0.639425	0.233435	0.495613	seq250	ASV
	0.683081	0.914481	0.679116	0.914481	0.914481	0.914481	1.64192	1.8762	1.57307	seq251	ASV
	0.54222	0.570465	0.330708	0.570465	0.570465	0.570465	0.641086	0.399058	0.892841	seq252	ASV
	0.926783	0.724726	0.813235	0.926783	0.926783	0.926783	0.665867	0.628006	0.5037	seq253	ASV
	0.303466	0.511184	0.168227	0.455199	0.511184	0.455199	2.18373	2.72666	1.79682	seq254	ASV
	0.016153	0.0926817	0.670733	0.0484591	0.139022	0.670733	1.11222	0.114427	0.337221	seq255	ASV
	0.978259	0.654685	0.679779	0.978259	0.978259	0.978259	0.657001	0.645558	0.866936	seq256	ASV
	0.462089	0.510383	1	0.765574	0.765574	1	0.145032	0	0	seq257	ASV
	0.453425	0.39359	0.183228	0.453425	0.453425	0.453425	1.01568	0.665637	1.46092	seq258	ASV
	0.417184	0.584156	0.265801	0.584156	0.584156	0.584156	0.235056	0	0.412134	seq259	ASV
	0.781935	0.0364496	0.0407192	0.781935	0.0610789	0.0610789	0.267463	0.177612	1.03251	seq260	ASV
	0.556498	0.198204	0.504029	0.556498	0.556498	0.556498	0.247002	0.461127	0.771858	seq261	ASV
	0.462089	0.510383	1	0.765574	0.765574	1	0.152399	0	0	seq262	ASV
	0.351224	0.828984	0.358187	0.53728	0.828984	0.53728	0.601842	0.221711	0.700115	seq263	ASV
	0.462089	0.510383	1	0.765574	0.765574	1	0.144283	0	0	seq264	ASV
	0.686268	0.141196	0.329691	0.686268	0.423588	0.494536	2.61743	2.80066	3.36609	seq265	ASV
	0.623743	0.562532	0.902308	0.902308	0.902308	0.902308	0.506518	0.711194	0.776563	seq266	ASV
	0.10312	0.86226	0.152953	0.229429	0.86226	0.229429	1.15698	0.387427	1.24806	seq267	ASV
	0.513324	0.9089	0.540519	0.810779	0.9089	0.810779	0.590486	0.324939	0.642389	seq268	ASV
	0.371737	0.274112	0.795912	0.557606	0.557606	0.795912	0.340297	0.0917661	0	seq269	ASV
	0.194615	0.305074	0.904737	0.457612	0.457612	0.904737	1.85744	2.49209	2.41755	seq270	ASV
	0.311957	0.999952	0.428137	0.642206	0.999952	0.642206	1.36619	1.90848	1.36622	seq271	ASV
	0.0944334	0.329095	0.644836	0.2833	0.493643	0.644836	0.535982	0	0.187705	seq272	ASV
	0.462089	0.510383	1	0.765574	0.765574	1	0.157793	0	0	seq273	ASV
	0.584163	0.525828	0.899159	0.876244	0.876244	0.899159	0.42962	0.242554	0.187276	seq274	ASV
	0.152204	0.40244	0.695165	0.456611	0.60366	0.695165	0.194108	0.698354	0.522769	seq275	ASV
	0.691446	0.534513	0.393276	0.691446	0.691446	0.691446	1.36646	1.16866	1.71253	seq276	ASV
	0.767689	0.752465	0.96436	0.96436	0.96436	0.96436	0.694222	0.824338	0.849465	seq277	ASV
	0.0204603	0.284277	0.371656	0.061381	0.371656	0.371656	2.47863	3.51594	3.00984	seq278	ASV
	0.505913	0.644054	0.355285	0.644054	0.644054	0.644054	0.131337	0.300625	0	seq279	ASV
	0.971075	0.376079	0.421876	0.971075	0.632814	0.632814	0.30642	0.317636	0	seq280	ASV
	0.948	0.542363	0.559064	0.948	0.838596	0.838596	0.492213	0.516135	0.242322	seq281	ASV
	0.165103	0.169367	0.0228792	0.169367	0.169367	0.0686375	0.83097	1.42325	0.175777	seq282	ASV
	0.0281953	0.492567	0.258204	0.0845859	0.492567	0.387307	0	0.540882	0.18744	seq283	ASV
	0.533318	0.796786	0.792709	0.796786	0.796786	0.796786	2.32745	2.65102	2.47682	seq284	ASV
	0.346411	0.399296	1	0.598943	0.598943	1	0.202388	0	0	seq285	ASV
	0.566084	0.876038	0.55801	0.849126	0.876038	0.849126	2.07748	2.3843	1.98433	seq286	ASV
	0.918137	0.0333055	0.0517558	0.918137	0.0776338	0.0776338	0.240372	0.206244	1.03695	seq287	ASV
	0.00471931	1	0.0260352	0.0141579	1	0.0390528	0	0.705227	0	seq288	ASV
	0.602869	0.765282	0.503878	0.765282	0.765282	0.765282	0.173395	0.0567034	0.248196	seq289	ASV
	0.559001	0.587912	0.986787	0.881867	0.881867	0.986787	1.68783	1.98391	1.99462	seq290	ASV
	1	0.0439185	0.0773263	1	0.115989	0.115989	0	0	0.466953	seq291	ASV
	0.249037	0.154324	0.729122	0.373556	0.373556	0.729122	0.517518	0.143247	0	seq292	ASV
	0.0503257	0.0425891	0.806869	0.0754886	0.0754886	0.806869	0.834379	0.114066	0	seq293	ASV
	0.677217	0.228166	0.464972	0.677217	0.677217	0.677217	0.201132	0.335085	0.635537	seq294	ASV
	0.110144	0.152433	1	0.228649	0.228649	1	0.486748	0	0	seq295	ASV
	0.251522	0.631181	0.631425	0.631425	0.631425	0.631425	0.147131	0.481099	0.303054	seq296	ASV
	0.119194	0.283912	0.77484	0.357581	0.425869	0.77484	0.479888	0	0.111994	seq297	ASV
	0.570797	0.831698	0.79627	0.831698	0.831698	0.831698	0.561438	0.35533	0.475136	seq298	ASV
	0.809348	0.877847	0.956574	0.956574	0.956574	0.956574	1.01573	0.90248	0.935115	seq299	ASV
	1	0.0439185	0.0773263	1	0.115989	0.115989	0	0	0.452663	seq300	ASV
	0.758862	0.51336	0.739933	0.758862	0.758862	0.758862	1.71241	1.87671	2.10358	seq301	ASV
	0.198908	0.168165	0.840582	0.298362	0.298362	0.840582	2.10496	1.4601	1.33156	seq302	ASV
	0.172639	0.785518	0.191642	0.287462	0.785518	0.287462	0.45828	0	0.560124	seq303	ASV
	0.677881	0.982246	0.730259	0.982246	0.982246	0.982246	0.463229	0.616238	0.454071	seq304	ASV
	0.692308	0.291115	0.217861	0.692308	0.436673	0.436673	0.518571	0.662912	0.0874958	seq305	ASV
	0.508668	0.415828	0.84544	0.763002	0.763002	0.84544	1.74899	1.42698	1.30579	seq306	ASV
	0.927611	0.833158	0.798352	0.927611	0.927611	0.927611	1.50207	1.54878	1.38104	seq307	ASV
	0.0852283	0.40785	0.528862	0.255685	0.528862	0.528862	1.25923	0.503995	0.855133	seq308	ASV
	0.574968	0.717788	0.450282	0.717788	0.717788	0.717788	0.273271	0.441231	0.152342	seq309	ASV
	0.320735	0.65339	0.699625	0.699625	0.699625	0.699625	0.307231	0.645713	0.478035	seq310	ASV
	0.22012	0.836457	0.253925	0.380888	0.836457	0.380888	1.58872	0.979983	1.70292	seq311	ASV
	0.334883	0.827546	0.571719	0.827546	0.827546	0.827546	0.25138	0.579269	0.334015	seq312	ASV
	0.307023	0.360468	1	0.540702	0.540702	1	0.252685	0	0	seq313	ASV
	0.883289	0.55396	0.686817	0.883289	0.883289	0.883289	1.53038	1.45924	1.20969	seq314	ASV
	0.617611	0.298179	0.602451	0.617611	0.617611	0.617611	0.345682	0.197469	0	seq315	ASV
	0.998946	0.743302	0.773626	0.998946	0.998946	0.998946	1.63245	1.63177	1.82028	seq316	ASV
	0.987313	0.585523	0.624322	0.987313	0.936484	0.936484	0.278572	0.273821	0.460725	seq317	ASV
	0.635057	0.819032	0.567504	0.819032	0.819032	0.819032	1.31197	1.08983	1.43158	seq318	ASV
	0.198776	0.202481	0.912983	0.303722	0.303722	0.912983	0	0.31888	0.353398	seq319	ASV
	0.18941	0.719866	0.473703	0.568229	0.719866	0.710555	1.0469	1.6463	1.22939	seq320	ASV
	0.829904	0.691662	0.858004	0.858004	0.858004	0.858004	0.478702	0.403041	0.322579	seq321	ASV
	0.524357	0.921535	0.679882	0.921535	0.921535	0.921535	0.384511	0.172807	0.347936	seq322	ASV
	0.445069	0.356322	0.833834	0.667603	0.667603	0.833834	0.198319	0.0514626	0	seq323	ASV
	0.239417	0.392755	0.86125	0.589132	0.589132	0.86125	0.617515	0.219801	0.295058	seq324	ASV
	0.901413	0.885129	0.823203	0.901413	0.901413	0.901413	1.99558	1.93777	2.07094	seq325	ASV
	0.264577	0.65537	0.627807	0.65537	0.65537	0.65537	0.630561	0.232546	0.452984	seq326	ASV
	0.333624	0.125642	0.556962	0.500437	0.376927	0.556962	0.320516	0.650745	0.90663	seq327	ASV
	0.540693	0.704333	0.417596	0.704333	0.704333	0.704333	2.43589	2.15139	2.63301	seq328	ASV
	0.933812	0.28938	0.321034	0.933812	0.481551	0.481551	2.73357	2.76751	2.24871	seq329	ASV
	0.797716	0.174723	0.322526	0.797716	0.483789	0.483789	2.06568	1.94856	1.37035	seq330	ASV
	0.0988017	1	0.195222	0.292832	1	0.292832	0	0.3013	0	seq331	ASV
	0.435584	0.626816	0.852765	0.852765	0.852765	0.852765	0.113646	0.330324	0.264535	seq332	ASV
	0.260685	0.322616	0.987413	0.483924	0.483924	0.987413	1.1901	0.685284	0.694304	seq333	ASV
	0.834069	0.233327	0.378616	0.834069	0.567923	0.567923	1.20875	1.11498	0.611063	seq334	ASV
	0.117452	0.16083	1	0.241246	0.241246	1	0.385389	0	0	seq335	ASV
	0.947262	0.07646	0.133251	0.947262	0.199877	0.199877	1.1086	1.07893	0.215226	seq336	ASV
	0.216222	0.557798	0.647075	0.647075	0.647075	0.647075	0.331787	0	0.156458	seq337	ASV
	0.462089	0.510383	1	0.765574	0.765574	1	0.14717	0	0	seq338	ASV
	0.933995	0.106246	0.176676	0.933995	0.265015	0.265015	1.35468	1.39224	2.1774	seq339	ASV
	0.425036	0.773662	0.381081	0.637554	0.773662	0.637554	0.464782	0.204193	0.569654	seq340	ASV
	0.333124	0.79896	0.591898	0.79896	0.79896	0.79896	0.7562	1.15396	0.872975	seq341	ASV
	0.683902	0.343741	0.251771	0.683902	0.515611	0.515611	1.296	1.4939	0.781008	seq342	ASV
	0.785647	0.0667992	0.162652	0.785647	0.200398	0.243979	1.36416	1.24558	0.465429	seq343	ASV
	0.635864	0.107945	0.298069	0.635864	0.323834	0.447103	1.14129	0.952434	0.421586	seq344	ASV
	0.846254	0.561544	0.509453	0.846254	0.842316	0.842316	0.49379	0.566288	0.251089	seq345	ASV
	0.247803	0.176976	0.780845	0.371705	0.371705	0.780845	0.427139	0.100247	0	seq346	ASV
	0.0516894	0.403297	0.0247401	0.077534	0.403297	0.0742202	0.544576	1.28085	0.193247	seq347	ASV
	0.185791	0.222014	0.974406	0.333021	0.333021	0.974406	0.865526	0.351854	0.336002	seq348	ASV
	0.638732	0.434097	0.750908	0.750908	0.750908	0.750908	0.11837	0.244081	0.352597	seq349	ASV
	0.371839	0.809456	0.362809	0.557759	0.809456	0.557759	0.239302	0	0.311404	seq350	ASV
	0.205197	0.864582	0.398241	0.597362	0.864582	0.597362	0.353462	0	0.30045	seq351	ASV
	0.573814	0.421186	0.253175	0.573814	0.573814	0.573814	0.130078	0	0.338089	seq352	ASV
	0.0215012	1	0.0706963	0.0645036	1	0.106044	0	0.509481	0	seq353	ASV
	0.923768	0.93743	0.885792	0.93743	0.93743	0.93743	1.0934	1.04781	1.13519	seq354	ASV
	1	0.0439185	0.0773263	1	0.115989	0.115989	0	0	0.434866	seq355	ASV
	1	0.00522108	0.0141809	1	0.0156633	0.0212714	0	0	0.74276	seq356	ASV
	0.404113	0.173933	0.0662884	0.404113	0.260899	0.198865	0.911351	1.26016	0.274724	seq357	ASV
	0.127589	0.529126	0.517735	0.382768	0.529126	0.529126	0.391118	0	0.211254	seq358	ASV
	1	0.00515789	0.0140443	1	0.0154737	0.0210665	0	0	0.74465	seq359	ASV
	0.157923	0.3681	0.748107	0.473768	0.55215	0.748107	0.278596	0.795565	0.645978	seq360	ASV
	0.223036	0.192492	0.851476	0.334555	0.334555	0.851476	1.29948	0.809326	0.713416	seq361	ASV
	0.0988017	1	0.195222	0.292832	1	0.292832	0	0.344307	0	seq362	ASV
	0.824978	0.77647	0.673343	0.824978	0.824978	0.824978	1.22077	1.31749	1.082	seq363	ASV
	1	0.0439185	0.0773263	1	0.115989	0.115989	0	0	0.434297	seq364	ASV
	0.759383	0.730774	0.588645	0.759383	0.759383	0.759383	0.601568	0.485172	0.747697	seq365	ASV
	0.301585	0.875806	0.500763	0.751144	0.875806	0.751144	0.233242	0.570515	0.290149	seq366	ASV
	0.496948	0.936509	0.643689	0.936509	0.936509	0.936509	0.582651	0.835141	0.615708	seq367	ASV
	0.137706	0.0252264	0.418589	0.20656	0.0756793	0.418589	1.24711	0.645502	0.228124	seq368	ASV
	0.0365215	0.0884962	0.878908	0.109565	0.132744	0.878908	0.13418	0.887569	0.818055	seq369	ASV
	0.874033	0.621869	0.578453	0.874033	0.874033	0.874033	0.417836	0.4649	0.254155	seq370	ASV
	0.457764	0.268472	0.122172	0.457764	0.402708	0.366516	1.52579	1.86815	0.954909	seq371	ASV
	0.30398	0.184941	0.720857	0.45597	0.45597	0.720857	0.569758	0.24069	0.0948859	seq372	ASV
	0.445241	0.978916	0.534498	0.801747	0.978916	0.801747	0.546177	0.294533	0.555901	seq373	ASV
	0.298874	0.352356	1	0.528535	0.528535	1	0.249175	0	0	seq374	ASV
	0.107154	0.784401	0.304681	0.321463	0.784401	0.457022	0.952464	0.318078	0.832659	seq375	ASV
	0.595332	0.351601	0.688992	0.688992	0.688992	0.688992	0.441507	0.639433	0.829835	seq376	ASV
	0.337579	0.280343	0.0910428	0.337579	0.337579	0.273128	0.308576	0	0.696941	seq377	ASV
	0.759788	0.189922	0.165962	0.759788	0.284882	0.284882	0.191018	0.106466	0.597331	seq378	ASV
	0.304594	0.541193	0.181504	0.456891	0.541193	0.456891	0.712169	1.12248	0.439634	seq379	ASV
	0.101277	0.664068	0.363744	0.303832	0.664068	0.545616	1.3432	0.604504	1.12546	seq380	ASV
	0.523675	0.659276	0.376449	0.659276	0.659276	0.659276	0.128091	0	0.22702	seq381	ASV
	0.836139	0.939278	0.819154	0.939278	0.939278	0.939278	1.36592	1.27125	1.40488	seq382	ASV
	0.462089	0.510383	1	0.765574	0.765574	1	0.124435	0	0	seq383	ASV
	0.405554	0.302648	0.801332	0.608331	0.608331	0.801332	0.527879	0.276845	0.179985	seq384	ASV
	0.462089	0.510383	1	0.765574	0.765574	1	0.12814	0	0	seq385	ASV
	0.266256	0.890504	0.45242	0.678629	0.890504	0.678629	0.296312	0	0.255404	seq386	ASV
	1	0.0439185	0.0773263	1	0.115989	0.115989	0	0	0.411749	seq387	ASV
	0.496572	0.0132493	0.0986014	0.496572	0.039748	0.147902	0.260035	0.493439	1.2206	seq388	ASV
	0.462089	0.510383	1	0.765574	0.765574	1	0.143082	0	0	seq389	ASV
	0.0988017	1	0.195222	0.292832	1	0.292832	0	0.307557	0	seq390	ASV
	0.462089	0.510383	1	0.765574	0.765574	1	0.144169	0	0	seq391	ASV
	0.909619	0.954356	0.88946	0.954356	0.954356	0.954356	0.210181	0.240237	0.193247	seq392	ASV
	0.495586	0.626189	0.914256	0.914256	0.914256	0.914256	0.791715	1.08979	1.0297	seq393	ASV
	0.0988017	1	0.195222	0.292832	1	0.292832	0	0.277342	0	seq394	ASV
	0.481957	0.972451	0.602582	0.903872	0.972451	0.903872	0.125716	0	0.118823	seq395	ASV
	0.0248926	1	0.0778882	0.0746778	1	0.116832	0	0.431561	0	seq396	ASV
	0.26275	0.0731561	0.485225	0.394126	0.219468	0.485225	0.813163	0.414218	0.0972094	seq397	ASV
	0.0988017	1	0.195222	0.292832	1	0.292832	0	0.306085	0	seq398	ASV
	0.334161	0.374419	0.126187	0.374419	0.374419	0.374419	0.687446	1.07465	0.289609	seq399	ASV
	0.501484	0.0609927	0.262265	0.501484	0.182978	0.393398	1.23358	0.955662	0.362869	seq400	ASV
	0.0888557	0.277725	0.698241	0.266567	0.416588	0.698241	0.750555	1.49405	1.27885	seq401	ASV
	0.462089	0.510383	1	0.765574	0.765574	1	0.140699	0	0	seq402	ASV
	0.236611	0.539419	0.69524	0.69524	0.69524	0.69524	1.13402	1.62808	1.41974	seq403	ASV
	0.994976	0.642323	0.680766	0.994976	0.994976	0.994976	0.873643	0.870994	1.09212	seq404	ASV
	0.282318	0.781767	0.278431	0.423477	0.781767	0.423477	0.251528	0	0.323801	seq405	ASV
	0.851125	0.882803	0.782577	0.882803	0.882803	0.882803	0.212771	0.26314	0.168563	seq406	ASV
	0.160659	0.247511	0.929749	0.371267	0.371267	0.929749	1.40588	2.00288	1.95515	seq407	ASV
	0.438158	0.797213	0.4056	0.657236	0.797213	0.657236	0.152782	0	0.209308	seq408	ASV
	0.614389	0.624984	0.411281	0.624984	0.624984	0.624984	1.0959	1.31441	0.859002	seq409	ASV
	0.809627	0.315621	0.489846	0.809627	0.734769	0.734769	0.283632	0.222808	0	seq410	ASV
	0.958471	0.938784	0.914007	0.958471	0.958471	0.958471	0.799792	0.778668	0.834604	seq411	ASV
	0.392972	0.975641	0.520429	0.780644	0.975641	0.780644	1.61553	1.9784	1.63001	seq412	ASV
	0.00240268	0.637727	0.0463795	0.00720803	0.637727	0.0695692	2.22577	0.984942	2.01433	seq413	ASV
	1	0.00515017	0.0140276	1	0.0154505	0.0210414	0	0	0.674877	seq414	ASV
	0.687119	0.126524	0.098935	0.687119	0.189786	0.189786	0.596737	0.736922	0	seq415	ASV
	0.462089	0.510383	1	0.765574	0.765574	1	0.142354	0	0	seq416	ASV
	0.0511521	0.0805164	1	0.120775	0.120775	1	0.571969	0	0	seq417	ASV
	0.659572	0.124842	0.0919689	0.659572	0.187263	0.187263	1.05176	1.22291	0.382679	seq418	ASV
	0.541737	0.378676	0.769297	0.769297	0.769297	0.769297	0.796668	1.04955	1.20467	seq419	ASV
	0.569456	0.997612	0.654004	0.981005	0.997612	0.981005	0.796	0.579385	0.797273	seq420	ASV
	0.213723	0.135258	0.736843	0.320585	0.320585	0.736843	0.745675	0.320062	0.173583	seq421	ASV
	0.382564	0.266523	0.0987678	0.382564	0.382564	0.296304	0.21705	0	0.525962	seq422	ASV
	0.762214	0.634806	0.514204	0.762214	0.762214	0.762214	0.377103	0.478263	0.199606	seq423	ASV
	0.811012	0.500341	0.687027	0.811012	0.811012	0.811012	1.3678	1.46874	1.68596	seq424	ASV
	0.0771051	0.0845297	0.900115	0.126794	0.126794	0.900115	1.28863	0.690852	0.636973	seq425	ASV
	0.29692	0.350406	1	0.525609	0.525609	1	0.228307	0	0	seq426	ASV
	0.297347	0.0214885	0.225768	0.297347	0.0644655	0.297347	1.11807	1.53269	2.14854	seq427	ASV
	0.137391	0.183346	1	0.275018	0.275018	1	0.38187	0	0	seq428	ASV
	0.477665	0.376501	0.827079	0.716498	0.716498	0.827079	0.483004	0.269576	0.185805	seq429	ASV
	0.462089	0.510383	1	0.765574	0.765574	1	0.131683	0	0	seq430	ASV
	0.499975	0.0656011	0.275501	0.499975	0.196803	0.413252	0.853142	0.608106	0.101557	seq431	ASV
	0.462089	0.510383	1	0.765574	0.765574	1	0.136793	0	0	seq432	ASV
	0.462089	0.510383	1	0.765574	0.765574	1	0.114892	0	0	seq433	ASV
	0.462089	0.510383	1	0.765574	0.765574	1	0.139593	0	0	seq434	ASV
	0.435078	0.179093	0.570374	0.570374	0.537278	0.570374	0.633346	0.373088	0.131591	seq435	ASV
	0.878254	0.836659	0.951782	0.951782	0.951782	0.951782	0.990009	0.931861	0.902551	seq436	ASV
	0.475623	0.977915	0.559865	0.839797	0.977915	0.839797	0.620866	0.893739	0.609045	seq437	ASV
	0.0372867	0.325621	0.434344	0.11186	0.434344	0.434344	0.698813	0	0.332598	seq438	ASV
	0.0193499	1	0.0659383	0.0580496	1	0.0989074	0	0.484347	0	seq439	ASV
	0.0243025	1	0.0766614	0.0729076	1	0.114992	0	0.459898	0	seq440	ASV
	0.409909	0.334569	0.841673	0.614863	0.614863	0.841673	0.0688511	0.257167	0.315386	seq441	ASV
	0.299988	0.0340869	0.00809654	0.299988	0.0511304	0.0242896	1.27763	1.67643	0.360546	seq442	ASV
	0.876428	0.325382	0.325999	0.876428	0.488998	0.488998	1.30088	1.36228	0.866131	seq443	ASV
	0.0988017	1	0.195222	0.292832	1	0.292832	0	0.275322	0	seq444	ASV
	0.0309137	0.905043	0.11114	0.0927411	0.905043	0.166709	0.746406	1.65499	0.802033	seq445	ASV
	0.138755	0.839362	0.324627	0.416266	0.839362	0.48694	0.40637	0.904213	0.482233	seq446	ASV
	0.248211	0.510201	0.741591	0.741591	0.741591	0.741591	1.91897	1.47853	1.63877	seq447	ASV
	0.0988017	1	0.195222	0.292832	1	0.292832	0	0.294537	0	seq448	ASV
	0.470413	0.198102	0.572996	0.572996	0.572996	0.572996	0.382155	0.190766	0	seq449	ASV
	0.462089	0.510383	1	0.765574	0.765574	1	0.124292	0	0	seq450	ASV
	0.601057	0.337693	0.212588	0.601057	0.506539	0.506539	0.120872	0	0.368834	seq451	ASV
	0.512107	0.738582	0.420858	0.738582	0.738582	0.738582	0.121883	0	0.191178	seq452	ASV
	0.310655	0.752402	0.284921	0.465982	0.752402	0.465982	0.558525	0.928657	0.430051	seq453	ASV
	0.560865	0.703439	0.902511	0.902511	0.902511	0.902511	0.945476	0.716611	0.778127	seq454	ASV
	1	0.00388951	0.0112222	1	0.0116685	0.0168332	0	0	0.675741	seq455	ASV
	0.092028	0.751962	0.110612	0.165917	0.751962	0.165917	0.0742694	0.430415	0	seq456	ASV
	0.773917	0.257119	0.224097	0.773917	0.385679	0.385679	0.37548	0.46046	0	seq457	ASV
	0.315443	0.290542	0.88926	0.473165	0.473165	0.88926	1.01492	0.650395	0.585954	seq458	ASV
	0.244428	0.297334	1	0.446001	0.446001	1	0.228152	0	0	seq459	ASV
	0.84596	0.564109	0.5114	0.84596	0.84596	0.84596	0.40365	0.465052	0.199839	seq460	ASV
	0.462089	0.510383	1	0.765574	0.765574	1	0.134735	0	0	seq461	ASV
	0.462089	0.510383	1	0.765574	0.765574	1	0.11669	0	0	seq462	ASV
	0.121307	0.20058	0.0204198	0.181961	0.20058	0.0612594	0.870045	1.4121	0.370374	seq463	ASV
	0.562525	0.627556	0.380333	0.627556	0.627556	0.627556	0.131625	0.272243	0	seq464	ASV
	0.478362	0.0945121	0.360776	0.478362	0.283536	0.478362	0.0735375	0.253198	0.549121	seq465	ASV
	0.0264027	1	0.0809847	0.079208	1	0.121477	0	0.398965	0	seq466	ASV
	0.1076	0.689842	0.10789	0.161836	0.689842	0.161836	0.107149	0.495558	0	seq467	ASV
	0.280587	0.886049	0.331775	0.497662	0.886049	0.497662	0.498135	0.885215	0.440812	seq468	ASV
	0.0988017	1	0.195222	0.292832	1	0.292832	0	0.272846	0	seq469	ASV
	0.10611	0.14776	1	0.22164	0.22164	1	0.403836	0	0	seq470	ASV
	0.905714	0.413543	0.418958	0.905714	0.628436	0.628436	0.528784	0.567752	0.227806	seq471	ASV
	0.483037	0.40915	0.204377	0.483037	0.483037	0.483037	0.15381	0	0.356137	seq472	ASV
	1	0.0439185	0.0773263	1	0.115989	0.115989	0	0	0.373884	seq473	ASV
	0.196805	0.432196	0.0904749	0.295208	0.432196	0.271425	1.42119	0.929117	1.75514	seq474	ASV
	0.0502799	0.0411112	0.796938	0.0754198	0.0754198	0.796938	0.666099	0.0951466	0	seq475	ASV
	0.211506	0.694678	0.523936	0.634518	0.694678	0.694678	1.36661	1.83864	1.53187	seq476	ASV
	0.88061	0.299961	0.305593	0.88061	0.45839	0.45839	0.572381	0.520285	0.974933	seq477	ASV
	0.57488	0.660729	0.955925	0.955925	0.955925	0.955925	0.932822	0.711489	0.739322	seq478	ASV
	0.0898074	0.287223	0.687429	0.269422	0.430835	0.687429	0.756538	1.43868	1.23315	seq479	ASV
	0.953223	0.0717972	0.104568	0.953223	0.156852	0.156852	1.35488	1.37745	0.576033	seq480	ASV
	0.234365	0.0186543	0.252711	0.252711	0.055963	0.252711	0.0747359	0.424704	0.854441	seq481	ASV
	0.109933	0.0591789	0.685913	0.1649	0.1649	0.685913	0.682185	0.165999	0	seq482	ASV
	0.0256267	1	0.079401	0.07688	1	0.119102	0	0.399036	0	seq483	ASV
	0.569499	0.0510061	0.0317986	0.569499	0.0765092	0.0765092	1.37368	1.58757	0.5482	seq484	ASV
	0.332682	0.479426	0.169274	0.479426	0.479426	0.479426	0.195674	0.435726	0	seq485	ASV
	0.156591	0.204556	1	0.306834	0.306834	1	0.33668	0	0	seq486	ASV
	0.506758	0.842652	0.488031	0.760137	0.842652	0.760137	0.141068	0.019972	0.181497	seq487	ASV
	0.246853	0.196932	0.823098	0.370279	0.370279	0.823098	0.623902	0.265343	0.17717	seq488	ASV
	0.874159	0.693127	0.824796	0.874159	0.874159	0.874159	1.44068	1.50113	1.60903	seq489	ASV
	0.435367	0.591845	0.280741	0.591845	0.591845	0.591845	0.909146	1.2106	0.677739	seq490	ASV
	0.714774	0.992789	0.768659	0.992789	0.992789	0.992789	0.429557	0.321368	0.432547	seq491	ASV
	0.462089	0.510383	1	0.765574	0.765574	1	0.114777	0	0	seq492	ASV
	0.422571	0.0122457	0.113607	0.422571	0.0367371	0.17041	0	0.199879	0.705207	seq493	ASV
	0.236007	0.627325	0.613412	0.627325	0.627325	0.627325	0.782703	1.23388	0.988803	seq494	ASV
	0.767895	0.00684234	0.0315722	0.767895	0.020527	0.0473583	0.408666	0.504539	1.40403	seq495	ASV
	0.296107	0.349595	1	0.524393	0.524393	1	0.21634	0	0	seq496	ASV
	0.84233	0.4359	0.598501	0.84233	0.84233	0.84233	1.43261	1.51332	1.78626	seq497	ASV
	0.375242	0.201765	0.670831	0.562863	0.562863	0.670831	0.360454	0.136757	0	seq498	ASV
	0.886545	0.40014	0.39651	0.886545	0.60021	0.60021	0.904518	0.852164	1.24997	seq499	ASV
	0.0988017	1	0.195222	0.292832	1	0.292832	0	0.300198	0	seq500	ASV
	0.357634	0.444437	0.958864	0.666655	0.666655	0.958864	0.741381	0.420696	0.44362	seq501	ASV
	0.343374	0.973265	0.475673	0.713509	0.973265	0.713509	0.324857	0.0711368	0.314846	seq502	ASV
	0.0672144	0.336281	0.549085	0.201643	0.504421	0.549085	0.558532	0	0.232143	seq503	ASV
	0.779485	0.284168	0.47196	0.779485	0.707941	0.707941	0.32699	0.250646	0	seq504	ASV
	0.475877	0.152448	0.0711102	0.475877	0.228673	0.213331	0.59481	0.354959	1.13433	seq505	ASV
	0.279072	0.128219	0.626047	0.418607	0.384657	0.626047	0.518979	0.189228	0	seq506	ASV
	0.240379	0.563996	0.677037	0.677037	0.677037	0.677037	0.957911	1.39239	1.19602	seq507	ASV
	0.462089	0.510383	1	0.765574	0.765574	1	0.137877	0	0	seq508	ASV
	0.218519	0.794883	0.233762	0.350644	0.794883	0.350644	0.0487181	0.255633	0	seq509	ASV
	0.0988017	1	0.195222	0.292832	1	0.292832	0	0.264159	0	seq510	ASV
	0.390766	0.00141765	0.0311436	0.390766	0.00425296	0.0467154	1.52935	1.2177	0.210891	seq511	ASV
	0.678956	0.158252	0.119589	0.678956	0.237378	0.237378	0.757592	0.612866	1.31084	seq512	ASV
	0.253494	0.365152	0.918171	0.547727	0.547727	0.918171	0.6906	0.322583	0.364759	seq513	ASV
	0.658828	0.506513	0.813525	0.813525	0.813525	0.813525	1.11595	0.940427	0.82072	seq514	ASV
	0.0988017	1	0.195222	0.292832	1	0.292832	0	0.282688	0	seq515	ASV
	0.986505	0.358248	0.428895	0.986505	0.643343	0.643343	0.525789	0.520771	0.220707	seq516	ASV
	0.924206	0.424517	0.532131	0.924206	0.798196	0.798196	0.178031	0.159074	0	seq517	ASV
	0.718365	0.978934	0.795357	0.978934	0.978934	0.978934	0.787772	0.923017	0.798834	seq518	ASV
	0.312532	0.288215	0.889473	0.468798	0.468798	0.889473	0.298498	0.618363	0.67446	seq519	ASV
	0.898647	0.301295	0.315263	0.898647	0.472894	0.472894	0.302753	0.336071	0	seq520	ASV
	0.389165	0.98131	0.512921	0.769382	0.98131	0.769382	0.633474	0.94733	0.643002	seq521	ASV
	0.32746	0.0123343	0.149232	0.32746	0.0370028	0.223847	0.58817	0.944262	1.61539	seq522	ASV
	0.341637	0.194003	0.69345	0.512455	0.512455	0.69345	1.40164	1.74151	1.92115	seq523	ASV
	0.545234	0.0487066	0.207692	0.545234	0.14612	0.311538	0.761499	0.553769	0	seq524	ASV
	1	0.0439185	0.0773263	1	0.115989	0.115989	0	0	0.407498	seq525	ASV
	0.841	0.222235	0.361431	0.841	0.542147	0.542147	0.371147	0.316709	0	seq526	ASV
	0.0832413	0.168186	0.877643	0.249724	0.252279	0.877643	0	0.357365	0.317036	seq527	ASV
	0.568499	0.18759	0.478045	0.568499	0.562771	0.568499	0.35751	0.219429	0	seq528	ASV
	0.474547	0.442049	0.910086	0.711821	0.711821	0.910086	0.769002	0.544718	0.499532	seq529	ASV
	0.416714	0.591017	0.269267	0.591017	0.591017	0.591017	0.183335	0	0.318796	seq530	ASV
	0.452907	0.461731	0.218832	0.461731	0.461731	0.461731	0.168184	0	0.352465	seq531	ASV
	0.236401	0.566687	0.668743	0.668743	0.668743	0.668743	0.248053	0	0.114198	seq532	ASV
	0.0429709	0.033823	0.782812	0.0644564	0.0644564	0.782812	0.78543	0.115601	0	seq533	ASV
	0.462089	0.510383	1	0.765574	0.765574	1	0.115984	0	0	seq534	ASV
	0.645602	0.606898	0.928137	0.928137	0.928137	0.928137	0.794889	0.637692	0.598341	seq535	ASV
	1	0.0439185	0.0773263	1	0.115989	0.115989	0	0	0.420224	seq536	ASV
	0.908403	0.689362	0.660044	0.908403	0.908403	0.908403	0.192331	0.163726	0.303417	seq537	ASV
	0.579916	0.953613	0.628094	0.942141	0.953613	0.942141	0.323572	0.490279	0.304005	seq538	ASV
	0.63113	0.26861	0.179614	0.63113	0.402915	0.402915	0.0894092	0	0.320048	seq539	ASV
	0.4783	0.923748	0.637042	0.923748	0.923748	0.923748	0.112132	0	0.0952326	seq540	ASV
	0.235505	0.995723	0.354802	0.532203	0.995723	0.532203	0.895448	1.31956	0.897584	seq541	ASV
	0.0988017	1	0.195222	0.292832	1	0.292832	0	0.257706	0	seq542	ASV
	0.462089	0.510383	1	0.765574	0.765574	1	0.113432	0	0	seq543	ASV
	0.628769	0.149717	0.101829	0.628769	0.224576	0.224576	0.64946	0.482739	1.20653	seq544	ASV
	0.462089	0.510383	1	0.765574	0.765574	1	0.127612	0	0	seq545	ASV
	0.66019	0.0405361	0.145249	0.66019	0.121608	0.217873	0.447918	0.587912	1.18231	seq546	ASV
	0.142179	0.700558	0.414233	0.426537	0.700558	0.62135	0.108303	0.451385	0.208373	seq547	ASV
	0.84961	0.219179	0.353232	0.84961	0.529848	0.529848	0.0712469	0.106212	0.325144	seq548	ASV
	0.808037	0.373604	0.555777	0.808037	0.808037	0.808037	0.115642	0.171661	0.345207	seq549	ASV
	0.54379	0.560859	0.973275	0.841289	0.841289	0.973275	0.141035	0.292805	0.303492	seq550	ASV
	0.298896	0.62406	0.214736	0.448343	0.62406	0.448343	0.132468	0.384128	0	seq551	ASV
	0.200495	0.134719	0.757441	0.300743	0.300743	0.757441	0.644023	1.05433	1.18036	seq552	ASV
	0.286395	0.346835	0.0983902	0.346835	0.346835	0.29517	0.436553	0.776259	0.101728	seq553	ASV
	0.733632	0.180266	0.150573	0.733632	0.270399	0.270399	0.274452	0.191069	0.642515	seq554	ASV
	0.462089	0.510383	1	0.765574	0.765574	1	0.119856	0	0	seq555	ASV
	0.534279	0.0206433	0.120659	0.534279	0.0619299	0.180989	1.48783	1.26862	0.566909	seq556	ASV
	0.305947	0.729529	0.269843	0.458921	0.729529	0.458921	0.0783057	0.28616	0	seq557	ASV
	0.244593	0.22889	0.886862	0.36689	0.36689	0.886862	1.16794	0.768788	0.706625	seq558	ASV
	0.580823	0.501515	0.87604	0.871235	0.871235	0.87604	0.408602	0.252323	0.195979	seq559	ASV
	0.294445	0.7047	0.249484	0.441668	0.7047	0.441668	0.66104	0.311496	0.801979	seq560	ASV
	0.858802	0.378545	0.527424	0.858802	0.791136	0.791136	0.853454	0.793401	0.520811	seq561	ASV
	0.173943	0.881629	0.348939	0.521828	0.881629	0.523409	0.914001	1.3722	0.969882	seq562	ASV
	0.960049	0.623835	0.696512	0.960049	0.960049	0.960049	0.647848	0.665203	0.8378	seq563	ASV
	0.185836	0.301208	0.0533198	0.278755	0.301208	0.159959	1.04262	1.49885	0.644734	seq564	ASV
	0.242784	0.559816	0.154951	0.364176	0.559816	0.364176	0.138365	0.386879	0	seq565	ASV
	0.967056	0.504825	0.581317	0.967056	0.871975	0.871975	0.756204	0.742506	0.508808	seq566	ASV
	0.55729	0.295378	0.169877	0.55729	0.443067	0.443067	0.333161	0.500135	0	seq567	ASV
	0.0988017	1	0.195222	0.292832	1	0.292832	0	0.254569	0	seq568	ASV
	0.0988017	1	0.195222	0.292832	1	0.292832	0	0.265799	0	seq569	ASV
	0.987126	0.326143	0.383077	0.987126	0.574615	0.574615	0.204627	0.200514	0.484858	seq570	ASV
	0.338724	0.299274	0.873113	0.508087	0.508087	0.873113	0.0766812	0.298835	0.34611	seq571	ASV
	0.783717	0.0183527	0.0227124	0.783717	0.0340686	0.0340686	0.454074	0.369908	1.27071	seq572	ASV
	0.338388	0.786928	0.324233	0.507582	0.786928	0.507582	0.545351	0.883694	0.438772	seq573	ASV
	0.0194344	0.615464	0.160215	0.0583033	0.615464	0.240322	0.824507	1.64966	1.02072	seq574	ASV
	1	0.0439185	0.0773263	1	0.115989	0.115989	0	0	0.374878	seq575	ASV
	0.715484	0.152107	0.124346	0.715484	0.22816	0.22816	0.0654762	0	0.354003	seq576	ASV
	0.18639	0.0953587	0.668004	0.279585	0.279585	0.668004	0.53801	0.157319	0	seq577	ASV
	0.881556	0.252571	0.375761	0.881556	0.563642	0.563642	0.868428	0.918388	1.29818	seq578	ASV
	0.78968	0.614907	0.816899	0.816899	0.816899	0.816899	0.15419	0.216559	0.28569	seq579	ASV
	0.462089	0.510383	1	0.765574	0.765574	1	0.12569	0	0	seq580	ASV
	1	0.0439185	0.0773263	1	0.115989	0.115989	0	0	0.370678	seq581	ASV
	0.503696	0.643285	0.90554	0.90554	0.90554	0.90554	0.207519	0.374749	0.336885	seq582	ASV
	0.448354	0.932103	0.60337	0.905054	0.932103	0.905054	0.453345	0.680466	0.481835	seq583	ASV
	0.902228	0.0646347	0.0864984	0.902228	0.129748	0.129748	0.883204	0.839076	1.62972	seq584	ASV
	0.279477	0.953351	0.425637	0.638455	0.953351	0.638455	0.236426	0	0.222167	seq585	ASV
	0.462089	0.510383	1	0.765574	0.765574	1	0.125806	0	0	seq586	ASV
	0.462089	0.510383	1	0.765574	0.765574	1	0.112217	0	0	seq587	ASV
	0.462089	0.510383	1	0.765574	0.765574	1	0.118789	0	0	seq588	ASV
	1	0.0439185	0.0773263	1	0.115989	0.115989	0	0	0.341938	seq589	ASV
	0.468521	0.461145	0.2261	0.468521	0.468521	0.468521	0.310449	0.118267	0.528791	seq590	ASV
	0.573508	0.297838	0.637164	0.637164	0.637164	0.637164	0.24442	0.126331	0	seq591	ASV
	0.462089	0.510383	1	0.765574	0.765574	1	0.1288	0	0	seq592	ASV
	0.723423	0.32913	0.258473	0.723423	0.493695	0.493695	0.414325	0.511369	0.114814	seq593	ASV
	0.45336	0.767012	0.742577	0.767012	0.767012	0.767012	0.588388	0.813452	0.687676	seq594	ASV
	0.108436	0.201915	0.886223	0.302873	0.302873	0.886223	0.882349	1.39783	1.33944	seq595	ASV
	0.806977	0.890099	0.754865	0.890099	0.890099	0.890099	0.497245	0.57025	0.45111	seq596	ASV
	0.495342	0.608154	0.93184	0.912231	0.912231	0.93184	0.436716	0.24245	0.273541	seq597	ASV
	0.980161	0.292087	0.366495	0.980161	0.549743	0.549743	0.466649	0.459388	0.122152	seq598	ASV
	0.929577	0.74361	0.722278	0.929577	0.929577	0.929577	0.33896	0.315229	0.437122	seq599	ASV
	0.967632	0.625545	0.692576	0.967632	0.967632	0.967632	0.327391	0.338976	0.483146	seq600	ASV
	0.0988017	1	0.195222	0.292832	1	0.292832	0	0.262204	0	seq601	ASV
	0.941974	0.140698	0.217213	0.941974	0.325819	0.325819	0.487773	0.466295	0	seq602	ASV
	0.822252	0.843101	0.727022	0.843101	0.843101	0.843101	0.790607	0.710763	0.869216	seq603	ASV
	0.269022	0.587878	0.181039	0.403533	0.587878	0.403533	0.13146	0.37183	0	seq604	ASV
	0.816086	0.200816	0.347612	0.816086	0.521418	0.521418	0.438507	0.378176	0.0665818	seq605	ASV
	0.830835	0.565558	0.737039	0.830835	0.830835	0.830835	0.26123	0.209981	0.10711	seq606	ASV
	0.538675	0.467491	0.264569	0.538675	0.538675	0.538675	0.175186	0.307807	0	seq607	ASV
	0.0347854	0.589314	0.23355	0.104356	0.589314	0.350325	0.7916	1.47316	0.984839	seq608	ASV
	0.0988017	1	0.195222	0.292832	1	0.292832	0	0.249243	0	seq609	ASV
	1	0.0439185	0.0773263	1	0.115989	0.115989	0	0	0.351445	seq610	ASV
	0.20792	0.259486	1	0.389229	0.389229	1	0.250747	0	0	seq611	ASV
	0.33649	0.707095	0.670882	0.707095	0.707095	0.707095	0.687253	1.02833	0.83604	seq612	ASV
	0.62146	0.907921	0.625639	0.907921	0.907921	0.907921	0.228399	0.35168	0.196145	seq613	ASV
	0.843397	0.466708	0.629336	0.843397	0.843397	0.843397	0.146428	0.192895	0.337916	seq614	ASV
	0.109566	0.600501	0.0875901	0.164349	0.600501	0.164349	0.614772	1.16599	0.414059	seq615	ASV
	0.462089	0.510383	1	0.765574	0.765574	1	0.101261	0	0	seq616	ASV
	0.378237	0.466627	0.185384	0.466627	0.466627	0.466627	0.403652	0.654126	0.172519	seq617	ASV
	0.625652	0.931745	0.647671	0.931745	0.931745	0.931745	0.263303	0.138697	0.287738	seq618	ASV
	0.203518	0.254862	1	0.382293	0.382293	1	0.271995	0	0	seq619	ASV
	0.050408	0.174494	0.00697276	0.075612	0.174494	0.0209183	0.713691	1.33499	0.233641	seq620	ASV
	0.654117	0.909117	0.652176	0.909117	0.909117	0.909117	0.148321	0.245137	0.120767	seq621	ASV
	0.269296	0.31672	0.082739	0.31672	0.31672	0.248217	0.310767	0.617732	0	seq622	ASV
	0.0705375	0.10516	1	0.15774	0.15774	1	0.448742	0	0	seq623	ASV
	0.377346	0.931024	0.537778	0.806667	0.931024	0.806667	0.968045	1.25213	0.999125	seq624	ASV
	0.400903	0.38083	0.155231	0.400903	0.400903	0.400903	0.316763	0.108458	0.559641	seq625	ASV
	0.372632	0.981876	0.47249	0.708735	0.981876	0.708735	0.967889	0.701237	0.97547	seq626	ASV
	0.356288	0.344961	0.122486	0.356288	0.356288	0.356288	0.248159	0.465054	0	seq627	ASV
	0.28691	0.0279855	0.270236	0.28691	0.0839566	0.28691	0	0.228937	0.53164	seq628	ASV
	0.462089	0.510383	1	0.765574	0.765574	1	0.125278	0	0	seq629	ASV
	0.452185	0.4186	0.195677	0.452185	0.452185	0.452185	0.224321	0.410866	0	seq630	ASV
	0.333564	0.613543	0.231112	0.500347	0.613543	0.500347	0.270394	0.517526	0.126346	seq631	ASV
	0.395189	0.693153	0.747985	0.747985	0.747985	0.747985	0.462797	0.234808	0.344691	seq632	ASV
	0.834454	0.296644	0.281692	0.834454	0.444966	0.444966	0.260782	0.207461	0.558921	seq633	ASV
	0.87547	0.646998	0.780909	0.87547	0.87547	0.87547	0.246236	0.286711	0.378446	seq634	ASV
	0.9902	0.483306	0.533162	0.9902	0.799743	0.799743	0.12766	0.12966	0	seq635	ASV
	0.593865	0.77292	0.868744	0.868744	0.868744	0.868744	0.419319	0.55951	0.50406	seq636	ASV
	0.476861	0.118968	0.416733	0.476861	0.356903	0.476861	0.755526	0.537914	0.220593	seq637	ASV
	0.462089	0.510383	1	0.765574	0.765574	1	0.103465	0	0	seq638	ASV
	0.462089	0.510383	1	0.765574	0.765574	1	0.11787	0	0	seq639	ASV
	0.35458	0.630353	0.252365	0.53187	0.630353	0.53187	0.198964	0	0.314403	seq640	ASV
	NA	NA	NA	NA	NA	NA	0	0	0	seq641	ASV
	0.125485	0.359149	0.688151	0.376454	0.538724	0.688151	0.583757	0.16988	0.30775	seq642	ASV
	0.401135	0.953449	0.478447	0.71767	0.953449	0.71767	0.625679	0.360839	0.646229	seq643	ASV
	0.754408	0.51523	0.415691	0.754408	0.754408	0.754408	0.149659	0.081451	0.3083	seq644	ASV
	0.528268	0.894816	0.705099	0.894816	0.894816	0.894816	0.626309	0.426341	0.579497	seq645	ASV
	0.0184953	1	0.0639998	0.0554859	1	0.0959997	0	0.496773	0	seq646	ASV
	0.901349	0.422288	0.544776	0.901349	0.817164	0.817164	0.171873	0.148142	0	seq647	ASV
	1	0.0439185	0.0773263	1	0.115989	0.115989	0	0	0.359948	seq648	ASV
	1	0.0439185	0.0773263	1	0.115989	0.115989	0	0	0.36261	seq649	ASV
	0.847701	0.642632	0.798108	0.847701	0.847701	0.847701	0.378989	0.326842	0.238148	seq650	ASV
	0.428816	0.67078	0.321863	0.643225	0.67078	0.643225	0.085312	0.227536	0	seq651	ASV
	0.177849	0.157958	0.855989	0.266773	0.266773	0.855989	0.307769	0.735945	0.809337	seq652	ASV
	0.040605	0.324032	0.0141792	0.0609075	0.324032	0.0425376	0.319686	0.917298	0	seq653	ASV
	0.895051	0.953909	0.957948	0.957948	0.957948	0.957948	0.174258	0.203802	0.188723	seq654	ASV
	0.179215	0.302768	0.87931	0.454152	0.454152	0.87931	0.95519	0.537054	0.597209	seq655	ASV
	0.462089	0.510383	1	0.765574	0.765574	1	0.102771	0	0	seq656	ASV
	0.691698	0.760336	0.563756	0.760336	0.760336	0.760336	0.220139	0.309509	0.143327	seq657	ASV
	0.280331	0.810332	0.291363	0.437044	0.810332	0.437044	0.355207	0.638142	0.285068	seq658	ASV
	0.416104	0.570444	0.257749	0.570444	0.570444	0.570444	0.125176	0.285823	0	seq659	ASV
	0.462089	0.510383	1	0.765574	0.765574	1	0.12357	0	0	seq660	ASV
	0.346204	0.922966	0.513253	0.76988	0.922966	0.76988	0.168606	0	0.149297	seq661	ASV
	0.0207952	1	0.0691532	0.0623857	1	0.10373	0	0.377813	0	seq662	ASV
	0.400897	0.344738	0.138662	0.400897	0.400897	0.400897	0.289879	0.509416	0.013842	seq663	ASV
	0.774618	0.00995066	0.0131581	0.774618	0.0197372	0.0197372	0.540126	0.454015	1.41724	seq664	ASV
	0.462089	0.510383	1	0.765574	0.765574	1	0.123405	0	0	seq665	ASV
	0.592663	0.317791	0.647999	0.647999	0.647999	0.647999	0.0749474	0.181245	0.297061	seq666	ASV
	0.0988017	1	0.195222	0.292832	1	0.292832	0	0.271082	0	seq667	ASV
	0.354747	0.148711	0.587422	0.532121	0.446132	0.587422	0.248023	0.516048	0.716493	seq668	ASV
	0.687603	0.47331	0.7542	0.7542	0.7542	0.7542	0.460091	0.347887	0.236338	seq669	ASV
	0.0285409	0.0921858	0.00162245	0.0428113	0.0921858	0.00486735	0.630541	0	1.17038	seq670	ASV
	0.462089	0.510383	1	0.765574	0.765574	1	0.12383	0	0	seq671	ASV
	0.537671	0.75936	0.829856	0.829856	0.829856	0.829856	0.356635	0.190958	0.264671	seq672	ASV
	0.462089	0.510383	1	0.765574	0.765574	1	0.116183	0	0	seq673	ASV
	0.722347	0.580803	0.837428	0.837428	0.837428	0.837428	0.743713	0.63209	0.549796	seq674	ASV
	0.51699	0.359359	0.191206	0.51699	0.51699	0.51699	0.933382	1.14871	0.592748	seq675	ASV
	0.0176513	0.938596	0.0533667	0.0529539	0.938596	0.0800501	0.309466	0.986343	0.285172	seq676	ASV
	0.462089	0.510383	1	0.765574	0.765574	1	0.119813	0	0	seq677	ASV
	0.501411	0.334148	0.749201	0.749201	0.749201	0.749201	0.350732	0.550984	0.672503	seq678	ASV
	0.929489	0.811522	0.889131	0.929489	0.929489	0.929489	0.270977	0.25022	0.208461	seq679	ASV
	0.460613	0.485814	0.974404	0.728721	0.728721	0.974404	0.391327	0.200423	0.189834	seq680	ASV
	0.881673	0.423588	0.559098	0.881673	0.838647	0.838647	0.15356	0.128029	0	seq681	ASV
	0.462089	0.510383	1	0.765574	0.765574	1	0.0969544	0	0	seq682	ASV
	0.0772496	0.456627	0.459887	0.231749	0.459887	0.459887	0.763117	0.22888	0.512822	seq683	ASV
	0.834895	0.660565	0.58413	0.834895	0.834895	0.834895	0.610854	0.549317	0.755776	seq684	ASV
	0.20841	0.391236	0.81287	0.586854	0.586854	0.81287	0.43695	0.124109	0.199065	seq685	ASV
	0.205742	0.2572	1	0.385799	0.385799	1	0.259296	0	0	seq686	ASV
	0.482067	0.451256	0.227183	0.482067	0.482067	0.482067	0.174759	0.320676	0	seq687	ASV
	0.462089	0.510383	1	0.765574	0.765574	1	0.113476	0	0	seq688	ASV
	0.949916	0.882276	0.858113	0.949916	0.949916	0.949916	0.286243	0.300246	0.249351	seq689	ASV
	0.462089	0.510383	1	0.765574	0.765574	1	0.104766	0	0	seq690	ASV
	0.848826	0.0626513	0.137694	0.848826	0.187954	0.20654	0.0600656	0.0942338	0.43541	seq691	ASV
	1	0.0439185	0.0773263	1	0.115989	0.115989	0	0	0.391519	seq692	ASV
	0.113166	0.656319	0.103556	0.169749	0.656319	0.169749	0.10328	0.433743	0	seq693	ASV
	1	0.0439185	0.0773263	1	0.115989	0.115989	0	0	0.329795	seq694	ASV
	1	0.0439185	0.0773263	1	0.115989	0.115989	0	0	0.352576	seq695	ASV
	0.462089	0.510383	1	0.765574	0.765574	1	0.114629	0	0	seq696	ASV
	0.840438	0.282833	0.272602	0.840438	0.42425	0.42425	0.311159	0.363248	0	seq697	ASV
	0.330997	0.213014	0.741174	0.496496	0.496496	0.741174	0.265135	0.0801374	0	seq698	ASV
	0.720594	0.212789	0.416575	0.720594	0.624863	0.624863	0.250714	0.340562	0.601413	seq699	ASV
	0.443911	0.218636	0.0947266	0.443911	0.327954	0.28418	0.183499	0	0.513556	seq700	ASV
	0.462089	0.510383	1	0.765574	0.765574	1	0.114863	0	0	seq701	ASV
	0.737069	0.181085	0.362834	0.737069	0.543254	0.544251	0.339353	0.263362	0	seq702	ASV
	0.897948	0.307977	0.428046	0.897948	0.642069	0.642069	0.23635	0.209794	0	seq703	ASV
	0.307433	0.949531	0.392514	0.588771	0.949531	0.588771	0.400138	0.128465	0.418929	seq704	ASV
	0.786715	0.839352	0.697101	0.839352	0.839352	0.839352	0.48467	0.407162	0.549558	seq705	ASV
	1	0.0439185	0.0773263	1	0.115989	0.115989	0	0	0.35044	seq706	ASV
	0.627599	0.0912279	0.26983	0.627599	0.273684	0.404745	0.372473	0.494745	0.850556	seq707	ASV
	0.946238	0.373025	0.405148	0.946238	0.607721	0.607721	0.75075	0.769969	0.466598	seq708	ASV
	0.899159	0.038364	0.0557408	0.899159	0.0836112	0.0836112	0.635007	0.669497	0	seq709	ASV
	0.943598	0.847843	0.823297	0.943598	0.943598	0.943598	0.144615	0.131617	0.18401	seq710	ASV
	0.34438	0.254805	0.0834778	0.34438	0.34438	0.250433	0.314171	0.547438	0	seq711	ASV
	0.394863	0.378706	0.151827	0.394863	0.394863	0.394863	0.661915	0.90646	0.379158	seq712	ASV
	0.304234	0.900657	0.486233	0.729349	0.900657	0.729349	0.163181	0	0.141069	seq713	ASV
	0.00760842	0.0106051	0.884243	0.0159077	0.0159077	0.884243	1.03991	0.282564	0.23052	seq714	ASV
	0.604817	0.616566	0.399381	0.616566	0.616566	0.616566	0.101717	0.195793	0	seq715	ASV
	0.500329	0.331357	0.746487	0.746487	0.746487	0.746487	0.615094	0.428943	0.315004	seq716	ASV
	0.462089	0.510383	1	0.765574	0.765574	1	0.0947134	0	0	seq717	ASV
	0.462089	0.510383	1	0.765574	0.765574	1	0.0996751	0	0	seq718	ASV
	0.260816	0.755307	0.542186	0.755307	0.755307	0.755307	0.409448	0.123693	0.321144	seq719	ASV
	0.462089	0.510383	1	0.765574	0.765574	1	0.104011	0	0	seq720	ASV
	0.525221	0.31295	0.698961	0.698961	0.698961	0.698961	0.0790408	0.223317	0.335406	seq721	ASV
	0.928736	0.636433	0.628625	0.928736	0.928736	0.928736	0.349844	0.373571	0.209647	seq722	ASV
	1	0.0439185	0.0773263	1	0.115989	0.115989	0	0	0.358473	seq723	ASV
	0.114963	0.719918	0.355016	0.34489	0.719918	0.532525	0.0904448	0.417791	0.173284	seq724	ASV
	0.848515	0.426529	0.584534	0.848515	0.848515	0.848515	0.337456	0.289714	0.115119	seq725	ASV
	0.00480517	1	0.0263455	0.0144155	1	0.0395182	0	0.541371	0	seq726	ASV
	0.0647706	1	0.147079	0.194312	1	0.220619	0	0.315472	0	seq727	ASV
	0.740423	0.698345	0.549609	0.740423	0.740423	0.740423	0.860087	0.959446	0.730191	seq728	ASV
	0.56751	0.44418	0.264545	0.56751	0.56751	0.56751	0.101779	0	0.254067	seq729	ASV
	0.911499	0.740992	0.839713	0.911499	0.911499	0.911499	0.551572	0.519664	0.445515	seq730	ASV
	0.189474	0.505294	0.654664	0.568421	0.654664	0.654664	0.252193	0	0.10946	seq731	ASV
	0.221575	0.273746	1	0.410619	0.410619	1	0.222099	0	0	seq732	ASV
	0.737256	0.131053	0.113564	0.737256	0.196579	0.196579	0.223065	0.144169	0.621511	seq733	ASV
	0.0758257	0.59315	0.0636829	0.113739	0.59315	0.113739	0.137616	0.549092	0	seq734	ASV
	0.211564	0.263304	1	0.394956	0.394956	1	0.252473	0	0	seq735	ASV
	0.746914	0.876544	0.907007	0.907007	0.907007	0.907007	0.361769	0.452158	0.410386	seq736	ASV
	0.462089	0.510383	1	0.765574	0.765574	1	0.108655	0	0	seq737	ASV
	0.795464	0.861212	0.721877	0.861212	0.861212	0.861212	0.197768	0.254493	0.155019	seq738	ASV
	0.576231	0.882264	0.570569	0.864347	0.882264	0.864347	0.449109	0.60332	0.403471	seq739	ASV
	0.0988017	1	0.195222	0.292832	1	0.292832	0	0.230225	0	seq740	ASV
	0.462089	0.510383	1	0.765574	0.765574	1	0.108873	0	0	seq741	ASV
	0.0632842	0.253257	0.644419	0.189853	0.379885	0.644419	0	0.394499	0.270082	seq742	ASV
	0.594678	0.38675	0.732699	0.732699	0.732699	0.732699	0.439725	0.593808	0.720064	seq743	ASV
	0.736084	0.00120678	0.00195454	0.736084	0.0029318	0.0029318	0.0644724	0	0.770322	seq744	ASV
	0.298779	0.384125	0.116246	0.384125	0.384125	0.348738	0.51049	0.786927	0.251904	seq745	ASV
	0.415626	0.0088261	0.0940093	0.415626	0.0264783	0.141014	0.112684	0.310012	0.830486	seq746	ASV
	0.462089	0.510383	1	0.765574	0.765574	1	0.110268	0	0	seq747	ASV
	0.961692	0.542785	0.620505	0.961692	0.930758	0.930758	0.114859	0.106753	0	seq748	ASV
	0.922608	0.645421	0.743906	0.922608	0.922608	0.922608	0.598291	0.625378	0.741713	seq749	ASV
	0.462089	0.510383	1	0.765574	0.765574	1	0.0983195	0	0	seq750	ASV
	0.117781	0.35152	0.678968	0.353343	0.527281	0.678968	0.452872	0.894366	0.745842	seq751	ASV
	0.362253	0.607396	0.245441	0.54338	0.607396	0.54338	0.122251	0.316453	0	seq752	ASV
	0.688106	0.381091	0.280278	0.688106	0.571636	0.571636	0.182775	0.0944024	0.398496	seq753	ASV
	0.958604	0.152161	0.224763	0.958604	0.337145	0.337145	0.341608	0.33057	0	seq754	ASV
	1	0.0439185	0.0773263	1	0.115989	0.115989	0	0	0.380759	seq755	ASV
	0.296069	0.349556	1	0.524335	0.524335	1	0.186945	0	0	seq756	ASV
	0.668331	0.547688	0.389274	0.668331	0.668331	0.668331	0.449481	0.339899	0.621378	seq757	ASV
	0.462089	0.510383	1	0.765574	0.765574	1	0.097129	0	0	seq758	ASV
	0.601838	0.995178	0.686652	0.995178	0.995178	0.995178	0.16799	0.0691886	0.166712	seq759	ASV
	0.139149	0.185306	1	0.277959	0.277959	1	0.27971	0	0	seq760	ASV
	0.114759	0.997615	0.216914	0.32537	0.997615	0.32537	0.488697	0.919019	0.489604	seq761	ASV
	0.584459	0.342187	0.686204	0.686204	0.686204	0.686204	0.685482	0.531669	0.38661	seq762	ASV
	0.410744	0.687809	0.319783	0.616116	0.687809	0.616116	0.159326	0	0.246214	seq763	ASV
	0.734962	0.500738	0.745549	0.745549	0.745549	0.745549	0.227801	0.158714	0.0741499	seq764	ASV
	0.769188	0.351337	0.296196	0.769188	0.527006	0.527006	0.214819	0.275255	0	seq765	ASV
	0.485529	0.650586	0.346377	0.650586	0.650586	0.650586	0.0925736	0.220201	0	seq766	ASV
	0.462089	0.510383	1	0.765574	0.765574	1	0.107503	0	0	seq767	ASV
	0.476274	0.273264	0.687345	0.687345	0.687345	0.687345	0.237611	0.0995457	0	seq768	ASV
	0.956506	0.542191	0.623548	0.956506	0.935322	0.935322	0.116481	0.107161	0	seq769	ASV
	0.133898	0.430857	0.625212	0.401693	0.625212	0.625212	0.724884	0.292064	0.47149	seq770	ASV
	0.0988017	1	0.195222	0.292832	1	0.292832	0	0.23501	0	seq771	ASV
	0.241512	0.499266	0.132351	0.362268	0.499266	0.362268	0.295764	0	0.486093	seq772	ASV
	0.539526	0.108576	0.352995	0.539526	0.325729	0.529493	0.463287	0.305431	0	seq773	ASV
	0.0932798	0.480538	0.482155	0.279839	0.482155	0.482155	0.110557	0.489697	0.287851	seq774	ASV
	0.995343	0.546763	0.601055	0.995343	0.901582	0.901582	0.102342	0.101455	0	seq775	ASV
	1	0.0439185	0.0773263	1	0.115989	0.115989	0	0	0.340582	seq776	ASV
	0.264621	0.18626	0.775803	0.396932	0.396932	0.775803	0.538014	0.257863	0.166737	seq777	ASV
	0.0988017	1	0.195222	0.292832	1	0.292832	0	0.217548	0	seq778	ASV
	0.462089	0.510383	1	0.765574	0.765574	1	0.116008	0	0	seq779	ASV
	0.462089	0.510383	1	0.765574	0.765574	1	0.101533	0	0	seq780	ASV
	0.0988017	1	0.195222	0.292832	1	0.292832	0	0.230857	0	seq781	ASV
	0.0988017	1	0.195222	0.292832	1	0.292832	0	0.253662	0	seq782	ASV
	0.54322	0.108496	0.350575	0.54322	0.325488	0.525863	0.542339	0.384814	0.0756686	seq783	ASV
	0.384979	0.855657	0.601769	0.855657	0.855657	0.855657	0.585761	0.853468	0.648313	seq784	ASV
	0.0988017	1	0.195222	0.292832	1	0.292832	0	0.245914	0	seq785	ASV
	0.518763	0.153567	0.454959	0.518763	0.4607	0.518763	0.368751	0.220002	0	seq786	ASV
	0.915422	0.333237	0.444709	0.915422	0.667064	0.667064	0.228908	0.206464	0	seq787	ASV
	0.903916	0.169039	0.26668	0.903916	0.400021	0.400021	0.355558	0.327729	0	seq788	ASV
	0.175232	0.105923	0.0139425	0.175232	0.158885	0.0418274	0.460817	0.80606	0	seq789	ASV
	0.515387	0.927323	0.667313	0.927323	0.927323	0.927323	0.574004	0.386454	0.544638	seq790	ASV
	0.0308276	0.637826	0.0356856	0.0535284	0.637826	0.0535284	0.320212	0.887533	0.183168	seq791	ASV
	0.635232	0.987224	0.699822	0.987224	0.987224	0.987224	0.149703	0.238858	0.146342	seq792	ASV
	0.75096	0.977746	0.822633	0.977746	0.977746	0.977746	0.571261	0.484189	0.562711	seq793	ASV
	0.249767	0.102005	0.593048	0.37465	0.306015	0.593048	0.476629	0.177195	0	seq794	ASV
	0.231205	0.283726	1	0.425588	0.425588	1	0.206756	0	0	seq795	ASV
	0.204935	0.459564	0.728001	0.614804	0.689346	0.728001	0.743099	0.387258	0.511572	seq796	ASV
	0.74302	0.353645	0.285732	0.74302	0.530467	0.530467	0.227803	0.299757	0	seq797	ASV
	0.558049	0.26902	0.15472	0.558049	0.40353	0.40353	0.0918054	0	0.28572	seq798	ASV
	1	0.0439185	0.0773263	1	0.115989	0.115989	0	0	0.311263	seq799	ASV
	1	0.0439185	0.0773263	1	0.115989	0.115989	0	0	0.348893	seq800	ASV
	0.0988017	1	0.195222	0.292832	1	0.292832	0	0.251845	0	seq801	ASV
	0.659622	0.253	0.511023	0.659622	0.659622	0.659622	0.262922	0.172458	0	seq802	ASV
	0.904588	0.426622	0.42983	0.904588	0.644745	0.644745	0.474539	0.442774	0.710231	seq803	ASV
	0.506986	0.195523	0.537984	0.537984	0.537984	0.537984	0.553185	0.382335	0.17987	seq804	ASV
	0.442558	0.584882	0.901552	0.877323	0.877323	0.901552	0.0706857	0.205276	0.177621	seq805	ASV
	0.456207	0.660624	0.333656	0.660624	0.660624	0.660624	0.0782539	0.197179	0	seq806	ASV
	0.24301	0.295879	1	0.443819	0.443819	1	0.185752	0	0	seq807	ASV
	0.347606	0.612381	0.769434	0.769434	0.769434	0.769434	0.388683	0.17297	0.258802	seq808	ASV
	0.831209	0.82364	0.977572	0.977572	0.977572	0.977572	0.31211	0.261382	0.252839	seq809	ASV
	0.308859	0.599821	0.734577	0.734577	0.734577	0.734577	0.533535	0.29114	0.394084	seq810	ASV
	0.462089	0.510383	1	0.765574	0.765574	1	0.116208	0	0	seq811	ASV
	0.420938	0.0658973	0.32365	0.420938	0.197692	0.420938	0.120001	0.305712	0.596715	seq812	ASV
	0.245564	0.405796	0.854618	0.608694	0.608694	0.854618	0.328745	0.0752039	0.126163	seq813	ASV
	0.706292	0.307465	0.548989	0.706292	0.706292	0.706292	0.240491	0.16116	0	seq814	ASV
	0.89672	0.41508	0.540526	0.89672	0.810788	0.810788	0.166705	0.142974	0	seq815	ASV
	0.152503	0.48695	0.606094	0.457508	0.606094	0.606094	0.378197	0.0402132	0.195233	seq816	ASV
	0.185488	0.961553	0.280076	0.420114	0.961553	0.420114	0.280746	0.607102	0.267513	seq817	ASV
	0.0708684	0.758	0.0921888	0.138283	0.758	0.138283	0.0590871	0.370955	0	seq818	ASV
	0.0988017	1	0.195222	0.292832	1	0.292832	0	0.247477	0	seq819	ASV
	0.308459	0.361895	1	0.542843	0.542843	1	0.155396	0	0	seq820	ASV
	0.896076	0.583511	0.705675	0.896076	0.896076	0.896076	0.298274	0.269264	0.162128	seq821	ASV
	0.210137	0.261811	1	0.392716	0.392716	1	0.223931	0	0	seq822	ASV
	1	0.0439185	0.0773263	1	0.115989	0.115989	0	0	0.372584	seq823	ASV
	0.462089	0.510383	1	0.765574	0.765574	1	0.0983743	0	0	seq824	ASV
	0.0988017	1	0.195222	0.292832	1	0.292832	0	0.239578	0	seq825	ASV
	0.560014	0.331364	0.693024	0.693024	0.693024	0.693024	0.171106	0.0793395	0	seq826	ASV
	0.0988017	1	0.195222	0.292832	1	0.292832	0	0.235851	0	seq827	ASV
	0.462089	0.510383	1	0.765574	0.765574	1	0.103634	0	0	seq828	ASV
	0.724033	0.927166	0.844174	0.927166	0.927166	0.927166	0.0963921	0.047365	0.0822111	seq829	ASV
	0.469461	0.778399	0.748452	0.778399	0.778399	0.778399	0.0966207	0	0.0546527	seq830	ASV
	0.462089	0.510383	1	0.765574	0.765574	1	0.103508	0	0	seq831	ASV
	0.0704107	0.747107	0.0893887	0.134083	0.747107	0.134083	0.248315	0.657705	0.167271	seq832	ASV
	0.904168	0.712558	0.819502	0.904168	0.904168	0.904168	0.107955	0.126819	0.172473	seq833	ASV
	0.462089	0.510383	1	0.765574	0.765574	1	0.104357	0	0	seq834	ASV
	1	0.0439185	0.0773263	1	0.115989	0.115989	0	0	0.289213	seq835	ASV
	0.135323	0.0858476	0.736059	0.202984	0.202984	0.736059	0.435797	0.0971958	0	seq836	ASV
	1	0.0439185	0.0773263	1	0.115989	0.115989	0	0	0.288982	seq837	ASV
	0.160624	0.660138	0.138451	0.240936	0.660138	0.240936	0.600514	0.217012	0.734378	seq838	ASV
	0.211114	0.262834	1	0.394251	0.394251	1	0.232133	0	0	seq839	ASV
	0.0790932	0.832128	0.118405	0.177607	0.832128	0.177607	0.234446	0.642393	0.179734	seq840	ASV
	0.462089	0.510383	1	0.765574	0.765574	1	0.0944219	0	0	seq841	ASV
	0.715196	0.40181	0.308446	0.715196	0.602715	0.602715	0.360288	0.265789	0.603183	seq842	ASV
	0.0988017	1	0.195222	0.292832	1	0.292832	0	0.221942	0	seq843	ASV
	1	0.0439185	0.0773263	1	0.115989	0.115989	0	0	0.314286	seq844	ASV
	1	0.0439185	0.0773263	1	0.115989	0.115989	0	0	0.369871	seq845	ASV
	0.569577	0.0581737	0.222425	0.569577	0.174521	0.333638	0	0.0983144	0.368262	seq846	ASV
	0.462089	0.510383	1	0.765574	0.765574	1	0.106149	0	0	seq847	ASV
	0.0564772	0.0399167	0.757765	0.0847158	0.0847158	0.757765	0.675015	0.219723	0.126346	seq848	ASV
	0.324641	0.718766	0.277674	0.486961	0.718766	0.486961	0.0666048	0.229893	0	seq849	ASV
	0.0282474	0.588404	0.209016	0.0847422	0.588404	0.313524	0.207381	0.751353	0.356037	seq850	ASV
	0.0216056	0.755459	0.124127	0.0648168	0.755459	0.186191	0.262497	0.887214	0.356212	seq851	ASV
	0.506122	0.784961	0.447782	0.759183	0.784961	0.759183	0.110105	0	0.160563	seq852	ASV
	0.3079	0.907523	0.367929	0.551894	0.907523	0.551894	0.422725	0.692249	0.38848	seq853	ASV
	0.260338	0.713294	0.57436	0.713294	0.713294	0.713294	0.339306	0.0992751	0.251935	seq854	ASV
	0.297967	0.351451	1	0.527177	0.527177	1	0.176613	0	0	seq855	ASV
	0.965571	0.860025	0.850783	0.965571	0.965571	0.965571	0.168183	0.159184	0.209265	seq856	ASV
	0.0159404	0.285248	0.332215	0.0478211	0.332215	0.332215	0	0.459625	0.225693	seq857	ASV
	0.293009	0.440158	0.88161	0.660237	0.660237	0.88161	0.459534	0.20416	0.25025	seq858	ASV
	0.749802	0.491224	0.39446	0.749802	0.736836	0.736836	0.139597	0.197429	0	seq859	ASV
	0.28104	0.531744	0.164946	0.42156	0.531744	0.42156	0.444532	0.734827	0.256625	seq860	ASV
	0.710356	0.290107	0.224273	0.710356	0.435161	0.435161	0.319294	0.226602	0.614899	seq861	ASV
	0.462089	0.510383	1	0.765574	0.765574	1	0.110223	0	0	seq862	ASV
	0.519995	0.0335887	0.171755	0.519995	0.100766	0.257632	0.182187	0.339821	0.768573	seq863	ASV
	0.429537	0.225236	0.656546	0.644305	0.644305	0.656546	0.126759	0.302299	0.428373	seq864	ASV
	0.279788	0.606309	0.195195	0.419682	0.606309	0.419682	0.189583	0	0.290425	seq865	ASV
	0.594959	0.354397	0.220631	0.594959	0.531596	0.531596	0.0916176	0	0.270145	seq866	ASV
	0.191607	0.116362	0.722927	0.28741	0.28741	0.722927	0.241349	0.580328	0.697499	seq867	ASV
	0.708291	0.998469	0.768209	0.998469	0.998469	0.998469	0.520539	0.613768	0.520005	seq868	ASV
	0.0417944	0.591697	0.0394293	0.0626917	0.591697	0.0626917	0.126452	0.559061	0	seq869	ASV
	0.0988017	1	0.195222	0.292832	1	0.292832	0	0.210421	0	seq870	ASV
	0.575806	0.963846	0.632722	0.949084	0.963846	0.949084	0.280425	0.167921	0.290604	seq871	ASV
	0.462089	0.510383	1	0.765574	0.765574	1	0.0999045	0	0	seq872	ASV
	1	0.0439185	0.0773263	1	0.115989	0.115989	0	0	0.310783	seq873	ASV
	0.487247	0.231503	0.613453	0.613453	0.613453	0.613453	0.257133	0.123774	0	seq874	ASV
	0.309453	0.362882	1	0.544323	0.544323	1	0.159276	0	0	seq875	ASV
	0.621205	0.969547	0.674175	0.969547	0.969547	0.969547	0.243154	0.352212	0.233743	seq876	ASV
	0.0377969	0.56838	0.255242	0.113391	0.56838	0.382863	0.326536	0.854522	0.487348	seq877	ASV
	0.591767	0.570817	0.360135	0.591767	0.591767	0.591767	0.44203	0.575959	0.283827	seq878	ASV
	1	0.0439185	0.0773263	1	0.115989	0.115989	0	0	0.365418	seq879	ASV
	0.462089	0.510383	1	0.765574	0.765574	1	0.103016	0	0	seq880	ASV
	1	0.0439185	0.0773263	1	0.115989	0.115989	0	0	0.329775	seq881	ASV
	0.0292317	0.298476	0.417779	0.0876952	0.417779	0.417779	0.0267853	0.453723	0.252699	seq882	ASV
	0.729523	0.172771	0.354975	0.729523	0.518312	0.532462	0.207047	0.285983	0.55601	seq883	ASV
	0.301299	0.354773	1	0.53216	0.53216	1	0.182862	0	0	seq884	ASV
	0.151004	0.622228	0.120373	0.226507	0.622228	0.226507	0.108265	0.391619	0	seq885	ASV
	0.299747	0.353227	1	0.52984	0.52984	1	0.178057	0	0	seq886	ASV
	0.79523	0.39505	0.587998	0.79523	0.79523	0.79523	0.086503	0.134042	0.260812	seq887	ASV
	0.765828	0.406245	0.621133	0.765828	0.765828	0.765828	0.140035	0.0951466	0	seq888	ASV
	0.30507	0.540958	0.787646	0.787646	0.787646	0.787646	0.638516	0.375062	0.463252	seq889	ASV
	0.462089	0.510383	1	0.765574	0.765574	1	0.109314	0	0	seq890	ASV
	0.565477	0.76159	0.474471	0.76159	0.76159	0.76159	0.209848	0.329564	0.13926	seq891	ASV
	0.716057	0.789326	0.95927	0.95927	0.95927	0.95927	0.370611	0.46263	0.446136	seq892	ASV
	0.79223	0.0753813	0.1756	0.79223	0.226144	0.263401	0.72967	0.660445	0.20441	seq893	ASV
	0.854568	0.425438	0.400486	0.854568	0.638157	0.638157	0.3252	0.366169	0.1259	seq894	ASV
	0.462089	0.510383	1	0.765574	0.765574	1	0.0994912	0	0	seq895	ASV
	0.318284	0.371632	1	0.557447	0.557447	1	0.146622	0	0	seq896	ASV
	0.486656	0.00124936	0.020767	0.486656	0.00374807	0.0311506	0	0.127489	0.673632	seq897	ASV
	0.160547	0.398998	0.0671886	0.24082	0.398998	0.201566	0.200365	0.499397	0	seq898	ASV
	0.462089	0.510383	1	0.765574	0.765574	1	0.1104	0	0	seq899	ASV
	0.287751	0.320943	0.971368	0.481414	0.481414	0.971368	0.181194	0.401628	0.411111	seq900	ASV
	0.588577	0.00114086	0.0141642	0.588577	0.00342259	0.0212463	0	0.0952447	0.652872	seq901	ASV
	0.189731	0.968647	0.288029	0.432043	0.968647	0.432043	0.266019	0	0.2749	seq902	ASV
	0.462089	0.510383	1	0.765574	0.765574	1	0.106431	0	0	seq903	ASV
	0.462089	0.510383	1	0.765574	0.765574	1	0.103276	0	0	seq904	ASV
	1	0.0439185	0.0773263	1	0.115989	0.115989	0	0	0.27932	seq905	ASV
	0.685029	0.471242	0.754047	0.754047	0.754047	0.754047	0.430479	0.327534	0.226008	seq906	ASV
	0.301496	0.267071	0.870747	0.452244	0.452244	0.870747	0.350209	0.628224	0.684018	seq907	ASV
	0.0988017	1	0.195222	0.292832	1	0.292832	0	0.213889	0	seq908	ASV
	0.34287	0.120051	0.533837	0.514305	0.360153	0.533837	0.396379	0.180576	0	seq909	ASV
	0.465136	0.474006	0.2315	0.474006	0.474006	0.474006	0.141509	0.270701	0	seq910	ASV
	0.403666	0.239323	0.705805	0.605499	0.605499	0.705805	0.543853	0.341983	0.225582	seq911	ASV
	0.146099	0.826565	0.342401	0.438296	0.826565	0.513602	0.340564	0.648256	0.392194	seq912	ASV
	0.927912	0.431884	0.537019	0.927912	0.805528	0.805528	0.143359	0.128609	0	seq913	ASV
	0.843581	0.786763	0.695659	0.843581	0.843581	0.843581	0.414563	0.460473	0.344223	seq914	ASV
	0.228304	0.697051	0.545266	0.684911	0.697051	0.697051	0.22997	0	0.147132	seq915	ASV
	0.745684	0.929168	0.740062	0.929168	0.929168	0.929168	0.40303	0.326685	0.426408	seq916	ASV
	0.887	0.90128	0.99782	0.99782	0.99782	0.99782	0.197827	0.168857	0.169568	seq917	ASV
	0.462089	0.510383	1	0.765574	0.765574	1	0.0928934	0	0	seq918	ASV
	0.583131	0.450678	0.276423	0.583131	0.583131	0.583131	0.152763	0.252179	0	seq919	ASV
	0.267782	0.501223	0.778897	0.751835	0.751835	0.778897	0.172629	0	0.0557247	seq920	ASV
	0.462089	0.510383	1	0.765574	0.765574	1	0.0860428	0	0	seq921	ASV
	0.422718	0.436977	0.191759	0.436977	0.436977	0.436977	0.134432	0	0.280071	seq922	ASV
	0.462089	0.510383	1	0.765574	0.765574	1	0.105632	0	0	seq923	ASV
	0.012657	0.937648	0.0581721	0.0379711	0.937648	0.0872581	0.103604	0.62957	0.121828	seq924	ASV
	0.462089	0.510383	1	0.765574	0.765574	1	0.104485	0	0	seq925	ASV
	0.0858169	0.765767	0.108325	0.162488	0.765767	0.162488	0.0508455	0.314652	0	seq926	ASV
	0.462089	0.510383	1	0.765574	0.765574	1	0.100811	0	0	seq927	ASV
	0.291523	0.968395	0.428265	0.642397	0.968395	0.642397	0.185003	0.417334	0.194735	seq928	ASV
	0.462089	0.510383	1	0.765574	0.765574	1	0.104327	0	0	seq929	ASV
	0.158647	0.723562	0.157849	0.237971	0.723562	0.237971	0.0612157	0.280313	0	seq930	ASV
	0.319962	0.373291	1	0.559936	0.559936	1	0.16544	0	0	seq931	ASV
	0.683746	0.535585	0.823225	0.823225	0.823225	0.823225	0.109102	0.184344	0.237023	seq932	ASV
	0.719571	0.59118	0.452809	0.719571	0.719571	0.719571	0.0857301	0.136996	0	seq933	ASV
	1	0.0439185	0.0773263	1	0.115989	0.115989	0	0	0.317795	seq934	ASV
	0.436996	0.505457	0.234259	0.505457	0.505457	0.505457	0.128107	0.261957	0	seq935	ASV
	0.462089	0.510383	1	0.765574	0.765574	1	0.0966986	0	0	seq936	ASV
	0.500911	0.828911	0.474006	0.751366	0.828911	0.751366	0.100918	0	0.137098	seq937	ASV
	0.758423	0.675085	0.899689	0.899689	0.899689	0.899689	0.304194	0.373713	0.410091	seq938	ASV
	0.779807	0.320987	0.515287	0.779807	0.772931	0.772931	0.189766	0.14201	0	seq939	ASV
	0.462089	0.510383	1	0.765574	0.765574	1	0.0898423	0	0	seq940	ASV
	0.462089	0.510383	1	0.765574	0.765574	1	0.100038	0	0	seq941	ASV
	0.21789	0.281858	0.980941	0.422787	0.422787	0.980941	0.119627	0.379631	0.373212	seq942	ASV
	0.462089	0.510383	1	0.765574	0.765574	1	0.0970372	0	0	seq943	ASV
	0.362541	0.193979	0.0653895	0.362541	0.290968	0.196169	0.301555	0.490416	0	seq944	ASV
	0.969664	0.995471	0.97228	0.995471	0.995471	0.995471	0.193429	0.185597	0.194735	seq945	ASV
	0.250943	0.212642	0.0476579	0.250943	0.250943	0.142974	0.260986	0	0.577734	seq946	ASV
	0.382797	0.991239	0.500135	0.750202	0.991239	0.750202	0.179267	0.378682	0.182067	seq947	ASV
	0.179753	0.139298	0.806483	0.26963	0.26963	0.806483	0.537362	0.206273	0.129327	seq948	ASV
	0.462089	0.510383	1	0.765574	0.765574	1	0.118977	0	0	seq949	ASV
	0.8315	0.870193	0.981145	0.981145	0.981145	0.981145	0.135505	0.174343	0.168835	seq950	ASV
	1	0.0439185	0.0773263	1	0.115989	0.115989	0	0	0.304173	seq951	ASV
	0.685819	0.813711	0.601067	0.813711	0.813711	0.813711	0.386266	0.485299	0.321816	seq952	ASV
	0.0262781	0.994845	0.0817011	0.0788343	0.994845	0.122552	0.162292	0.665204	0.163911	seq953	ASV
	0.353771	0.369958	0.953425	0.554936	0.554936	0.953425	0.323576	0.121355	0.105117	seq954	ASV
	0.462089	0.510383	1	0.765574	0.765574	1	0.0958986	0	0	seq955	ASV
	1	0.0439185	0.0773263	1	0.115989	0.115989	0	0	0.309075	seq956	ASV
	0.658281	0.93819	0.780556	0.93819	0.93819	0.93819	0.217176	0.135973	0.201272	seq957	ASV
	0.00726211	1	0.0345641	0.0217863	1	0.0518461	0	0.430035	0	seq958	ASV
	0.462089	0.510383	1	0.765574	0.765574	1	0.093688	0	0	seq959	ASV
	0.997682	0.0511525	0.0877682	0.997682	0.131652	0.131652	0.149965	0.150517	0.567467	seq960	ASV
	0.181259	0.835032	0.218981	0.328471	0.835032	0.328471	0.0295352	0.199772	0	seq961	ASV
	0.442053	0.581315	0.904632	0.871972	0.871972	0.904632	0.343288	0.18801	0.218879	seq962	ASV
	0.348531	0.971451	0.443776	0.665665	0.971451	0.665665	0.171749	0	0.179064	seq963	ASV
	0.0988017	1	0.195222	0.292832	1	0.292832	0	0.200396	0	seq964	ASV
	0.462089	0.510383	1	0.765574	0.765574	1	0.0938359	0	0	seq965	ASV
	0.240197	0.292991	1	0.439486	0.439486	1	0.174811	0	0	seq966	ASV
	0.65247	0.230346	0.161475	0.65247	0.345519	0.345519	0.069473	0	0.276738	seq967	ASV
	0.462089	0.510383	1	0.765574	0.765574	1	0.103476	0	0	seq968	ASV
	0.320224	0.553654	0.79395	0.79395	0.79395	0.79395	0.0948688	0.302591	0.233016	seq969	ASV
	0.462089	0.510383	1	0.765574	0.765574	1	0.0937337	0	0	seq970	ASV
	0.0988017	1	0.195222	0.292832	1	0.292832	0	0.239397	0	seq971	ASV
	0.295714	0.349202	1	0.523803	0.523803	1	0.186537	0	0	seq972	ASV
	1	0.0439185	0.0773263	1	0.115989	0.115989	0	0	0.301024	seq973	ASV
	0.721285	0.83866	0.919355	0.919355	0.919355	0.919355	0.238515	0.163748	0.190837	seq974	ASV
	0.829863	0.875981	0.760503	0.875981	0.875981	0.875981	0.126524	0.163634	0.0964061	seq975	ASV
	0.304834	0.358292	1	0.537439	0.537439	1	0.168439	0	0	seq976	ASV
	0.165853	0.922297	0.241431	0.362147	0.922297	0.362147	0.268072	0	0.289083	seq977	ASV
	0.0988017	1	0.195222	0.292832	1	0.292832	0	0.2218	0	seq978	ASV
	0.462089	0.510383	1	0.765574	0.765574	1	0.105351	0	0	seq979	ASV
	0.201624	0.252866	1	0.3793	0.3793	1	0.220906	0	0	seq980	ASV
	0.20009	0.251249	1	0.376874	0.376874	1	0.233287	0	0	seq981	ASV
	0.462089	0.510383	1	0.765574	0.765574	1	0.107779	0	0	seq982	ASV
	0.240185	0.154169	0.741743	0.360278	0.360278	0.741743	0	0.202615	0.275032	seq983	ASV
	0.462089	0.510383	1	0.765574	0.765574	1	0.105532	0	0	seq984	ASV
	0.430312	0.359241	0.156618	0.430312	0.430312	0.430312	0.287087	0.134533	0.485344	seq985	ASV
	0.0988017	1	0.195222	0.292832	1	0.292832	0	0.206585	0	seq986	ASV
	0.462089	0.510383	1	0.765574	0.765574	1	0.0985886	0	0	seq987	ASV
	0.982233	0.752864	0.796311	0.982233	0.982233	0.982233	0.408599	0.413833	0.491327	seq988	ASV
	0.916771	0.398673	0.511042	0.916771	0.766564	0.766564	0.561067	0.537228	0.345631	seq989	ASV
	0.462089	0.510383	1	0.765574	0.765574	1	0.100679	0	0	seq990	ASV
	0.304187	0.730587	0.269107	0.45628	0.730587	0.45628	0.0623644	0.22919	0	seq991	ASV
	0.599918	0.771922	0.506608	0.771922	0.771922	0.771922	0.237829	0.341902	0.173583	seq992	ASV
	0.539666	0.232952	0.571621	0.571621	0.571621	0.571621	0.232455	0.125706	0	seq993	ASV
	0.462089	0.510383	1	0.765574	0.765574	1	0.0980265	0	0	seq994	ASV
	0.991828	0.0337687	0.0638026	0.991828	0.0957039	0.0957039	0.0602663	0.0619724	0.458821	seq995	ASV
	0.462089	0.510383	1	0.765574	0.765574	1	0.0929073	0	0	seq996	ASV
	1	0.0439185	0.0773263	1	0.115989	0.115989	0	0	0.328444	seq997	ASV
	0.0741164	0.10958	1	0.16437	0.16437	1	0.350076	0	0	seq998	ASV
	0.688024	0.489736	0.358567	0.688024	0.688024	0.688024	0.137154	0.20846	0	seq999	ASV
	0.310214	0.74779	0.282221	0.465321	0.74779	0.465321	0.292767	0.52566	0.210446	seq1000	ASV
	0.479821	0.234475	0.624742	0.624742	0.624742	0.624742	0.157718	0.310625	0.445723	seq1001	ASV
	0.905404	0.46468	0.463665	0.905404	0.69702	0.69702	0.14003	0.160377	0	seq1002	ASV
	0.199584	0.82621	0.415355	0.598752	0.82621	0.623032	0.155698	0.424639	0.206984	seq1003	ASV
	0.393603	0.934795	0.459397	0.689095	0.934795	0.689095	0.131302	0	0.145354	seq1004	ASV
	0.462089	0.510383	1	0.765574	0.765574	1	0.101668	0	0	seq1005	ASV
	0.995359	0.435389	0.497621	0.995359	0.746432	0.746432	0.160259	0.159191	0	seq1006	ASV
	0.462089	0.510383	1	0.765574	0.765574	1	0.0938893	0	0	seq1007	ASV
	0.784738	0.799702	0.662939	0.799702	0.799702	0.799702	0.179482	0.127236	0.233714	seq1008	ASV
	0.462089	0.510383	1	0.765574	0.765574	1	0.0973184	0	0	seq1009	ASV
	0.462089	0.510383	1	0.765574	0.765574	1	0.0889444	0	0	seq1010	ASV
	0.425226	0.775057	0.707665	0.775057	0.775057	0.775057	0.391894	0.556407	0.457708	seq1011	ASV
	0.651148	0.605614	0.420622	0.651148	0.651148	0.651148	0.083613	0.149129	0	seq1012	ASV
	1	0.00397027	0.011407	1	0.0119108	0.0171104	0	0	0.543343	seq1013	ASV
	0.519482	0.205889	0.54512	0.54512	0.54512	0.54512	0.0840044	0.219405	0.381803	seq1014	ASV
	0.0988017	1	0.195222	0.292832	1	0.292832	0	0.218991	0	seq1015	ASV
	0.462089	0.510383	1	0.765574	0.765574	1	0.0995273	0	0	seq1016	ASV
	0.0988017	1	0.195222	0.292832	1	0.292832	0	0.247549	0	seq1017	ASV
	0.0383601	0.0634142	1	0.0951213	0.0951213	1	0.410705	0	0	seq1018	ASV
	0.462089	0.510383	1	0.765574	0.765574	1	0.0886777	0	0	seq1019	ASV
	0.462089	0.510383	1	0.765574	0.765574	1	0.110318	0	0	seq1020	ASV
	0.180345	0.851934	0.225245	0.337867	0.851934	0.337867	0.165017	0.457109	0.119693	seq1021	ASV
	0.655746	0.903526	0.649007	0.903526	0.903526	0.903526	0.161049	0.242455	0.136323	seq1022	ASV
	0.53576	0.540011	0.959042	0.810017	0.810017	0.959042	0.079217	0.191786	0.203699	seq1023	ASV
	0.13816	0.706974	0.136548	0.20724	0.706974	0.20724	0.0697824	0.317046	0	seq1024	ASV
	0.559719	0.628322	0.37908	0.628322	0.628322	0.628322	0.0839337	0.17445	0	seq1025	ASV
	0.744504	0.881171	0.69951	0.881171	0.881171	0.881171	0.193158	0.128971	0.226053	seq1026	ASV
	0.0343325	0.87381	0.0719737	0.102998	0.87381	0.107961	0.0275399	0.358711	0	seq1027	ASV
	0.204891	0.837333	0.241014	0.36152	0.837333	0.36152	0.239588	0.513601	0.190148	seq1028	ASV
	0.462089	0.510383	1	0.765574	0.765574	1	0.0966224	0	0	seq1029	ASV
	0.462089	0.510383	1	0.765574	0.765574	1	0.0980982	0	0	seq1030	ASV
	0.462089	0.510383	1	0.765574	0.765574	1	0.0882115	0	0	seq1031	ASV
	0.0778962	0.519369	0.052473	0.116844	0.519369	0.116844	0.137918	0.477366	0	seq1032	ASV
	0.421703	0.231805	0.0948503	0.421703	0.347707	0.284551	0.138377	0	0.368843	seq1033	ASV
	0.0209791	1	0.0695567	0.0629372	1	0.104335	0	0.343586	0	seq1034	ASV
	0.971093	0.10202	0.144103	0.971093	0.216155	0.216155	0.402518	0.41046	0	seq1035	ASV
	0.346677	0.32582	0.901924	0.520015	0.520015	0.901924	0.298079	0.122327	0.0929881	seq1036	ASV
	0.621424	0.323185	0.211531	0.621424	0.484778	0.484778	0.203935	0.295033	0	seq1037	ASV
	0.462089	0.510383	1	0.765574	0.765574	1	0.0956981	0	0	seq1038	ASV
	1	0.0439185	0.0773263	1	0.115989	0.115989	0	0	0.283711	seq1039	ASV
	0.0988017	1	0.195222	0.292832	1	0.292832	0	0.203557	0	seq1040	ASV
	0.462089	0.510383	1	0.765574	0.765574	1	0.0987768	0	0	seq1041	ASV
	0.0988017	1	0.195222	0.292832	1	0.292832	0	0.203287	0	seq1042	ASV
	0.396162	0.173077	0.595566	0.594243	0.519232	0.595566	0.307846	0.136643	0	seq1043	ASV
	0.512698	0.500607	0.938748	0.769047	0.769047	0.938748	0.194413	0.0897024	0.0740201	seq1044	ASV
	0.462089	0.510383	1	0.765574	0.765574	1	0.106325	0	0	seq1045	ASV
	0.111169	0.153615	1	0.230423	0.230423	1	0.264193	0	0	seq1046	ASV
	0.0988017	1	0.195222	0.292832	1	0.292832	0	0.20043	0	seq1047	ASV
	0.462089	0.510383	1	0.765574	0.765574	1	0.0979371	0	0	seq1048	ASV
	0.0954123	0.753341	0.114032	0.171048	0.753341	0.171048	0.0544778	0.314502	0	seq1049	ASV
	0.891554	0.45008	0.442729	0.891554	0.67512	0.67512	0.159052	0.184717	0	seq1050	ASV
	0.662299	0.797029	0.570777	0.797029	0.797029	0.797029	0.228985	0.314543	0.172696	seq1051	ASV
	0.708146	0.159185	0.127717	0.708146	0.238777	0.238777	0.0494996	0	0.258251	seq1052	ASV
	0.230887	0.16289	0.775773	0.346331	0.346331	0.775773	0	0.203102	0.264601	seq1053	ASV
	0.462089	0.510383	1	0.765574	0.765574	1	0.104643	0	0	seq1054	ASV
	0.494136	0.403837	0.206373	0.494136	0.494136	0.494136	0.158243	0.274179	0	seq1055	ASV
	0.665906	0.937485	0.684181	0.937485	0.937485	0.937485	0.154171	0.230226	0.138738	seq1056	ASV
	0.0988017	1	0.195222	0.292832	1	0.292832	0	0.200815	0	seq1057	ASV
	0.0913576	0.614314	0.375187	0.274073	0.614314	0.56278	0.0424156	0.303112	0.128941	seq1058	ASV
	0.462089	0.510383	1	0.765574	0.765574	1	0.0853929	0	0	seq1059	ASV
	0.453874	0.000168478	0.00586106	0.453874	0.000505434	0.00879159	0.0922822	0.252556	1.01567	seq1060	ASV
	0.462089	0.510383	1	0.765574	0.765574	1	0.0949633	0	0	seq1061	ASV
	0.00621288	0.816695	0.0186882	0.0186386	0.816695	0.0280324	0.0450317	0.527543	0	seq1062	ASV
	0.600092	0.149933	0.393668	0.600092	0.449798	0.590502	0.316452	0.213686	0	seq1063	ASV
	0.056054	0.998658	0.133924	0.168162	0.998658	0.200886	0.142697	0.556312	0.143102	seq1064	ASV
	0.392604	0.170888	0.594785	0.588906	0.512663	0.594785	0.298111	0.131923	0	seq1065	ASV
	0.095266	0.59906	0.0778556	0.142899	0.59906	0.142899	0.180029	0.523228	0.0597399	seq1066	ASV
	0.677757	0.504302	0.363385	0.677757	0.677757	0.677757	0.11736	0.182681	0	seq1067	ASV
	0.991955	0.548324	0.593841	0.991955	0.890761	0.890761	0.0974486	0.0989123	0	seq1068	ASV
	0.918355	0.898714	0.975176	0.975176	0.975176	0.975176	0.0902539	0.105268	0.111088	seq1069	ASV
	0.516213	0.708985	0.404054	0.708985	0.708985	0.708985	0.0897392	0	0.147359	seq1070	ASV
	0.266436	0.134	0.656694	0.399654	0.399654	0.656694	0	0.162704	0.245637	seq1071	ASV
	0.228142	0.893963	0.288788	0.433182	0.893963	0.433182	0.393889	0.653141	0.361935	seq1072	ASV
	0.602468	0.2067	0.484176	0.602468	0.602468	0.602468	0.417394	0.311055	0.128594	seq1073	ASV
	0.812069	0.994819	0.847833	0.994819	0.994819	0.994819	0.184715	0.140504	0.186064	seq1074	ASV
	0.462089	0.510383	1	0.765574	0.765574	1	0.0889355	0	0	seq1075	ASV
	0.628183	0.957384	0.670075	0.957384	0.957384	0.957384	0.160167	0.257195	0.148208	seq1076	ASV
	0.660923	0.00271251	0.021304	0.660923	0.00813752	0.0319561	0.248465	0.35194	1.05232	seq1077	ASV
	0.969142	0.606881	0.63081	0.969142	0.946215	0.946215	0.2415	0.234289	0.348735	seq1078	ASV
	0.296283	0.34977	1	0.524656	0.524656	1	0.145948	0	0	seq1079	ASV
	0.462089	0.510383	1	0.765574	0.765574	1	0.0973596	0	0	seq1080	ASV
	0.342036	0.797267	0.332808	0.513054	0.797267	0.513054	0.189649	0.386187	0.130366	seq1081	ASV
	0.849804	0.219603	0.353647	0.849804	0.53047	0.53047	0.276676	0.238589	0	seq1082	ASV
	0.462089	0.510383	1	0.765574	0.765574	1	0.0903331	0	0	seq1083	ASV
	0.915658	0.112021	0.140415	0.915658	0.210623	0.210623	0.442035	0.418118	0.845001	seq1084	ASV
	0.954832	0.824386	0.811459	0.954832	0.954832	0.954832	0.311794	0.299799	0.364313	seq1085	ASV
	0.462089	0.510383	1	0.765574	0.765574	1	0.0915369	0	0	seq1086	ASV
	0.719548	0.463372	0.718073	0.719548	0.719548	0.719548	0.0832981	0.146047	0.226612	seq1087	ASV
	0.803682	0.394991	0.347974	0.803682	0.592486	0.592486	0.165827	0.209141	0	seq1088	ASV
	0.462089	0.510383	1	0.765574	0.765574	1	0.11355	0	0	seq1089	ASV
	0.135801	0.18157	1	0.272355	0.272355	1	0.270167	0	0	seq1090	ASV
	0.462089	0.510383	1	0.765574	0.765574	1	0.102474	0	0	seq1091	ASV
	0.0812552	0.782597	0.108084	0.162126	0.782597	0.162126	0.0539939	0.36101	0	seq1092	ASV
	0.82988	0.571411	0.507128	0.82988	0.82988	0.82988	0.082262	0.110193	0	seq1093	ASV
	0.965077	0.42298	0.504642	0.965077	0.756964	0.756964	0.16385	0.155848	0	seq1094	ASV
	0.462089	0.510383	1	0.765574	0.765574	1	0.0889793	0	0	seq1095	ASV
	0.644978	0.771304	0.91514	0.91514	0.91514	0.91514	0.434461	0.530904	0.502434	seq1096	ASV
	0.0988017	1	0.195222	0.292832	1	0.292832	0	0.228459	0	seq1097	ASV
	0.462089	0.510383	1	0.765574	0.765574	1	0.102596	0	0	seq1098	ASV
	0.462089	0.510383	1	0.765574	0.765574	1	0.0978599	0	0	seq1099	ASV
	0.30464	0.595231	0.733652	0.733652	0.733652	0.733652	0.137813	0	0.0582285	seq1100	ASV
	0.53537	0.590449	0.339406	0.590449	0.590449	0.590449	0.0993449	0	0.195719	seq1101	ASV
	0.462089	0.510383	1	0.765574	0.765574	1	0.10017	0	0	seq1102	ASV
	0.831388	0.46473	0.635877	0.831388	0.831388	0.831388	0.10273	0.138324	0.239425	seq1103	ASV
	0.462089	0.510383	1	0.765574	0.765574	1	0.0929602	0	0	seq1104	ASV
	1	0.0439185	0.0773263	1	0.115989	0.115989	0	0	0.291304	seq1105	ASV
	0.543591	0.632827	0.371902	0.632827	0.632827	0.632827	0.0824286	0.176234	0	seq1106	ASV
	0.0988017	1	0.195222	0.292832	1	0.292832	0	0.210302	0	seq1107	ASV
	1	0.0439185	0.0773263	1	0.115989	0.115989	0	0	0.27124	seq1108	ASV
	1	0.0439185	0.0773263	1	0.115989	0.115989	0	0	0.33555	seq1109	ASV
	0.39835	0.659703	0.295742	0.597525	0.659703	0.597525	0.144687	0	0.228898	seq1110	ASV
	0.610724	0.313226	0.200862	0.610724	0.469839	0.469839	0.078442	0	0.252351	seq1111	ASV
	0.430803	0.862488	0.442241	0.663361	0.862488	0.663361	0.349952	0.539886	0.303341	seq1112	ASV
	0.808832	0.581757	0.769692	0.808832	0.808832	0.808832	0.420905	0.370662	0.293019	seq1113	ASV
	0.795595	0.995481	0.835357	0.995481	0.995481	0.995481	0.417692	0.472533	0.416352	seq1114	ASV
	0.283702	0.142837	0.655585	0.425553	0.425553	0.655585	0.292201	0.101258	0	seq1115	ASV
	0.462089	0.510383	1	0.765574	0.765574	1	0.0932943	0	0	seq1116	ASV
	0.588952	0.995496	0.67571	0.995496	0.995496	0.995496	0.401567	0.28268	0.40018	seq1117	ASV
	0.549571	0.706193	0.889486	0.889486	0.889486	0.889486	0.212101	0.107581	0.138552	seq1118	ASV
	0.148286	0.860384	0.198274	0.297411	0.860384	0.297411	0.294515	0	0.334401	seq1119	ASV
	0.291939	0.345429	1	0.518143	0.518143	1	0.149048	0	0	seq1120	ASV
	0.926634	0.448947	0.462525	0.926634	0.693787	0.693787	0.1399	0.155108	0	seq1121	ASV
	0.783919	0.579184	0.484096	0.783919	0.783919	0.783919	0.0863654	0.124564	0	seq1122	ASV
	0.462089	0.510383	1	0.765574	0.765574	1	0.0819733	0	0	seq1123	ASV
	0.462089	0.510383	1	0.765574	0.765574	1	0.099553	0	0	seq1124	ASV
	0.625533	0.294697	0.591766	0.625533	0.625533	0.625533	0.209115	0.122104	0	seq1125	ASV
	0.261926	0.633284	0.643535	0.643535	0.643535	0.643535	0.459037	0.233037	0.351842	seq1126	ASV
	1	0.0439185	0.0773263	1	0.115989	0.115989	0	0	0.272466	seq1127	ASV
	0.412649	0.596405	0.269801	0.596405	0.596405	0.596405	0.142647	0	0.245612	seq1128	ASV
	0.71056	0.308856	0.547715	0.71056	0.71056	0.71056	0.18029	0.121554	0	seq1129	ASV
	1	0.0439185	0.0773263	1	0.115989	0.115989	0	0	0.251701	seq1130	ASV
	0.382288	0.369021	0.142505	0.382288	0.382288	0.382288	0.312433	0.496627	0.100785	seq1131	ASV
	0.42668	0.671607	0.320947	0.640019	0.671607	0.640019	0.0656349	0.175858	0	seq1132	ASV
	0.910477	0.679366	0.784288	0.910477	0.910477	0.910477	0.128216	0.148181	0.210253	seq1133	ASV
	0.86921	0.724976	0.85795	0.86921	0.86921	0.86921	0.303899	0.33854	0.386622	seq1134	ASV
	0.124893	0.397409	0.641662	0.374678	0.596113	0.641662	0.0659844	0.344642	0.237171	seq1135	ASV
	0.0988017	1	0.195222	0.292832	1	0.292832	0	0.213027	0	seq1136	ASV
	0.45467	0.0716949	0.318339	0.45467	0.215085	0.45467	0	0.110623	0.299312	seq1137	ASV
	0.544633	0.552059	0.320386	0.552059	0.552059	0.552059	0.11022	0.210704	0	seq1138	ASV
	0.532893	0.481664	0.270242	0.532893	0.532893	0.532893	0.112124	0.201031	0	seq1139	ASV
	0.197514	0.081357	0.602084	0.296271	0.244071	0.602084	0	0.217631	0.329774	seq1140	ASV
	0.585258	0.821439	0.532183	0.821439	0.821439	0.821439	0.298011	0.406972	0.247678	seq1141	ASV
	0.767288	0.124895	0.115649	0.767288	0.187342	0.187342	0.28791	0.337381	0	seq1142	ASV
	0.462089	0.510383	1	0.765574	0.765574	1	0.101352	0	0	seq1143	ASV
	0.731384	0.103477	0.245956	0.731384	0.310431	0.368933	0.319929	0.259858	0	seq1144	ASV
	0.462089	0.510383	1	0.765574	0.765574	1	0.101302	0	0	seq1145	ASV
	0.462089	0.510383	1	0.765574	0.765574	1	0.0862963	0	0	seq1146	ASV
	0.377936	0.692067	0.30016	0.566903	0.692067	0.566903	0.0698229	0.20909	0	seq1147	ASV
	0.108185	0.27611	0.757386	0.324556	0.414165	0.757386	0.387862	0.0575613	0.138286	seq1148	ASV
	0.12493	0.570681	0.47782	0.374791	0.570681	0.570681	0.46837	0.129707	0.329054	seq1149	ASV
	0.157618	0.741878	0.163315	0.244973	0.741878	0.244973	0.0448599	0.217716	0	seq1150	ASV
	1	0.0439185	0.0773263	1	0.115989	0.115989	0	0	0.292627	seq1151	ASV
	0.739665	0.0149667	0.0600383	0.739665	0.0449001	0.0900575	0.0807884	0.141677	0.584559	seq1152	ASV
	0.0988017	1	0.195222	0.292832	1	0.292832	0	0.210639	0	seq1153	ASV
	1	0.0439185	0.0773263	1	0.115989	0.115989	0	0	0.329648	seq1154	ASV
	0.462089	0.510383	1	0.765574	0.765574	1	0.084254	0	0	seq1155	ASV
	0.510523	0.0640832	0.265871	0.510523	0.19225	0.398807	0	0.0831136	0.262839	seq1156	ASV
	0.0798447	0.854072	0.125069	0.187604	0.854072	0.187604	0.0283903	0.271743	0	seq1157	ASV
	0.973418	0.0229602	0.0489383	0.973418	0.0688806	0.0734074	0.0957102	0.101455	0.538185	seq1158	ASV
	0.302749	0.356217	1	0.534326	0.534326	1	0.152834	0	0	seq1159	ASV
	0.595224	0.242384	0.150901	0.595224	0.363576	0.363576	0.220694	0.115945	0.478796	seq1160	ASV
	0.654355	0.120493	0.0879476	0.654355	0.18074	0.18074	0.168439	0.0826363	0.50236	seq1161	ASV
	1	0.0439185	0.0773263	1	0.115989	0.115989	0	0	0.246612	seq1162	ASV
	0.702375	0.594632	0.444621	0.702375	0.702375	0.702375	0.0832464	0.136727	0	seq1163	ASV
	0.315559	0.368935	1	0.553403	0.553403	1	0.144967	0	0	seq1164	ASV
	0.449228	0.881315	0.643801	0.881315	0.881315	0.881315	0.250344	0.108758	0.21916	seq1165	ASV
	0.1899	0.521272	0.639768	0.569699	0.639768	0.639768	0.107379	0.320962	0.223866	seq1166	ASV
	1	0.0439185	0.0773263	1	0.115989	0.115989	0	0	0.327704	seq1167	ASV
	0.904784	0.622516	0.59999	0.904784	0.904784	0.904784	0.325857	0.300578	0.442159	seq1168	ASV
	0.239899	0.775955	0.242469	0.363704	0.775955	0.363704	0.03802	0.178869	0	seq1169	ASV
	1	0.0439185	0.0773263	1	0.115989	0.115989	0	0	0.290372	seq1170	ASV
	0.687671	0.793836	0.586889	0.793836	0.793836	0.793836	0.129308	0.0676875	0.174062	seq1171	ASV
	0.403675	0.465868	0.197206	0.465868	0.465868	0.465868	0.151852	0.307517	0	seq1172	ASV
	0.353974	0.953967	0.437335	0.656002	0.953967	0.656002	0.139032	0	0.148692	seq1173	ASV
	0.57905	0.15447	0.0936144	0.57905	0.231706	0.231706	0.0788782	0	0.305855	seq1174	ASV
	0.837549	0.598887	0.764232	0.837549	0.837549	0.837549	0.305281	0.263459	0.18533	seq1175	ASV
	0.213314	0.868514	0.262846	0.394268	0.868514	0.394268	0.21029	0.462744	0.172872	seq1176	ASV
	0.462089	0.510383	1	0.765574	0.765574	1	0.100267	0	0	seq1177	ASV
	0.648289	0.12474	0.0895973	0.648289	0.18711	0.18711	0.304088	0.384613	0	seq1178	ASV
	0.462089	0.510383	1	0.765574	0.765574	1	0.0967664	0	0	seq1179	ASV
	0.128987	0.541754	0.0856596	0.193481	0.541754	0.193481	0.127855	0.413573	0	seq1180	ASV
	0.713487	0.274287	0.502411	0.713487	0.713487	0.713487	0.285917	0.223143	0.0766361	seq1181	ASV
	0.154294	0.872544	0.208926	0.313389	0.872544	0.313389	0.0200116	0.179634	0	seq1182	ASV
	0.540556	0.836063	0.765368	0.836063	0.836063	0.836063	0.125469	0.223607	0.162528	seq1183	ASV
	0.466281	0.416322	0.200778	0.466281	0.466281	0.466281	0.159625	0.287629	0	seq1184	ASV
	0.864596	0.456794	0.432731	0.864596	0.685191	0.685191	0.139602	0.168202	0	seq1185	ASV
	0.507782	0.643472	0.356104	0.643472	0.643472	0.643472	0.0722547	0.164816	0	seq1186	ASV
	0.662491	0.0219723	0.0191686	0.662491	0.0329584	0.0329584	0.0665264	0	0.460484	seq1187	ASV
	0.462089	0.510383	1	0.765574	0.765574	1	0.10106	0	0	seq1188	ASV
	0.462089	0.510383	1	0.765574	0.765574	1	0.0796269	0	0	seq1189	ASV
	0.462089	0.510383	1	0.765574	0.765574	1	0.100014	0	0	seq1190	ASV
	0.619837	0.522378	0.343488	0.619837	0.619837	0.619837	0.102025	0.172807	0	seq1191	ASV
	0.630172	0.270513	0.180518	0.630172	0.405769	0.405769	0.0693437	0	0.24701	seq1192	ASV
	0.0988017	1	0.195222	0.292832	1	0.292832	0	0.198989	0	seq1193	ASV
	0.0988017	1	0.195222	0.292832	1	0.292832	0	0.19816	0	seq1194	ASV
	0.749824	0.387253	0.611665	0.749824	0.749824	0.749824	0.0724568	0.122953	0.225647	seq1195	ASV
	1	0.00453892	0.0126874	1	0.0136168	0.0190311	0	0	0.392663	seq1196	ASV
	0.943918	0.418294	0.51339	0.943918	0.770085	0.770085	0.13321	0.122862	0	seq1197	ASV
	0.603728	0.00900894	0.00725311	0.603728	0.0135134	0.0135134	0.0804816	0	0.538708	seq1198	ASV
	0.976318	0.391898	0.467637	0.976318	0.701456	0.701456	0.194929	0.200278	0.367567	seq1199	ASV
	0.462089	0.510383	1	0.765574	0.765574	1	0.0743828	0	0	seq1200	ASV
	0.296621	0.350108	1	0.525162	0.525162	1	0.149242	0	0	seq1201	ASV
	0.888751	0.457375	0.447393	0.888751	0.686063	0.686063	0.116478	0.136078	0	seq1202	ASV
	0.462089	0.510383	1	0.765574	0.765574	1	0.0919586	0	0	seq1203	ASV
	0.34195	0.427591	0.959788	0.641386	0.641386	0.959788	0.30703	0.123045	0.135489	seq1204	ASV
	0.375028	0.8473	0.388106	0.582159	0.8473	0.582159	0.147691	0	0.183466	seq1205	ASV
	0.0068843	0.908567	0.0260525	0.0206529	0.908567	0.0390787	0.189897	0.698894	0.166059	seq1206	ASV
	0.0988017	1	0.195222	0.292832	1	0.292832	0	0.198348	0	seq1207	ASV
	0.539477	0.664606	0.919297	0.919297	0.919297	0.919297	0.458645	0.335792	0.361678	seq1208	ASV
[truncated: 3,792 more rows]

## Sheet: S4
Rank	group1	group2	p	p.adj fdr	p.adj.signif
Saliva Phylum	Lean	Obese	0.025	0.075	ns
Saliva Phylum	Lean	Overweight	0.092	0.138	ns
Saliva Phylum	Obese	Overweight	0.41	0.41	ns
Saliva Class	Lean	Obese	2.53e-08	7.59e-08	****
Saliva Class	Lean	Overweight	0.005	0.005	**
Saliva Class	Obese	Overweight	0.001	0.002	**
Saliva Order	Lean	Obese	1.98e-17	5.94e-17	****
Saliva Order	Lean	Overweight	1.06e-08	1.59e-08	****
Saliva Order	Obese	Overweight	0.016	0.016	*
Saliva Family	Lean	Obese	1.17e-26	3.51e-26	****
Saliva Family	Lean	Overweight	3.51e-12	5.27e-12	****
Saliva Family	Obese	Overweight	2.56e-05	2.56e-05	****
Saliva Genus	Lean	Obese	1.28e-74	3.84e-74	****
Saliva Genus	Lean	Overweight	3.67e-39	5.5e-39	****
Saliva Genus	Obese	Overweight	1.61e-08	1.61e-08	****
Saliva Species	Lean	Obese	5.46e-236	1.64e-235	****
Saliva Species	Lean	Overweight	1.73e-138	2.6e-138	****
Saliva Species	Obese	Overweight	1.78e-17	1.78e-17	****
Fecal Phylum	Lean	Obese	0.053	0.08	ns
Fecal Phylum	Lean	Overweight	0.009	0.028	*
Fecal Phylum	Obese	Overweight	0.384	0.384	ns
Fecal Class	Lean	Obese	0.017	0.026	*
Fecal Class	Lean	Overweight	0.001	0.004	**
Fecal Class	Obese	Overweight	0.401	0.401	ns
Fecal Order	Lean	Obese	6.36e-12	1.91e-11	****
Fecal Order	Lean	Overweight	3.16e-08	4.74e-08	****
Fecal Order	Obese	Overweight	0.147	0.147	ns
Fecal Family	Lean	Obese	4.33e-36	1.3e-35	****
Fecal Family	Lean	Overweight	6.6e-24	9.9e-24	****
Fecal Family	Obese	Overweight	0.003	0.003	**
Fecal Genus	Lean	Obese	0	0	****
Fecal Genus	Lean	Overweight	4.3e-212	6.45e-212	****
Fecal Genus	Obese	Overweight	2.68e-18	2.68e-18	****
Fecal Species	Lean	Obese	0	0	****
Fecal Species	Lean	Overweight	0	0	****
Fecal Species	Obese	Overweight	7.02e-15	7.02e-15	****

## Sheet: S5
Nutrient	Pvalue Bray-Curtis Saliva	Pvalue Weighted Unifrac Saliva	Pvalue Unweighted Unifrac Saliva	Sq_Pvalue Bray Curtis Saliva	Sq_Pvalue Weighted Unifrac Saliva	Sq_Pvalue Unweighted Unifrac Saliva	Pvalue Bray-Curtis Intestine	Pvalue Weighted Unifrac Intestine	Pvalue Unweighted Unifrac Intestine	Sq_Pvalue Bray-Curtis Intestine	Sq_Pvalue Weighted Unifrac Intestine	Sq_Pvalue Unweighted Unifrac Intestine
Xylitol (g)	0.002	0.009	0.005	0.537	0.55	0.802	0.017	0.033	0.183	0.63	0.316	0.458
Iron (mg)	0.006	0.277	0.025	0.361	0.535	0.19	0.974	0.996	0.942	0.132	0.053	0.165
Pectins (g)	0.008	0.023	0.01	0.133	0.426	0.201	0.001	0.039	0.006	0.3	0.545	0.326
Added Sugars (by Total Sugars) (g)	0.008	0.029	0.119	0.658	0.739	1	0.513	0.851	0.679	0.304	0.082	0.217
Added Sugars (by Available Carbohydrate) (g)	0.01	0.065	0.099	0.561	0.667	0.996	0.433	0.914	0.588	0.207	0.043	0.164
Synthetic Folate (folic acid) (mcg)	0.012	0.306	0.018	0.79	0.754	0.067	0.772	0.956	0.468	0.075	0.101	0.296
Mannitol (g)	0.025	0.048	0.106	0.091	0.182	0.181	0.098	0.24	0.343	0.879	0.519	0.376
Dietary Folate Equivalents (mcg)	0.038	0.534	0.132	0.543	0.619	0.155	0.762	0.999	0.591	0.637	0.134	0.365
Calcium (mg)	0.043	0.341	0.346	0.879	0.522	0.784	0.448	0.438	0.811	0.074	0.025	0.093
Total Folate (mcg)	0.044	0.513	0.466	0.891	0.96	0.366	0.234	0.897	0.237	0.814	0.616	0.687
Sucrose (g)	0.045	0.161	0.598	0.485	0.395	0.782	0.576	0.72	0.837	0.035	0.015	0.251
% Calories from Protein	0.046	0.122	0.04	0.444	0.452	0.006	0.302	0.169	0.593	0.006	0.023	0.037
Lactose (g)	0.046	0.203	0.355	0.13	0.105	0.203	0.782	0.425	0.986	0.509	0.9	0.65
Natural Folate (food folate) (mcg)	0.047	0.138	0.239	0.12	0.341	0.583	0.001	0.078	0.003	0.313	0.388	0.554
Retinol (mcg)	0.054	0.158	0.079	0.041	0.153	0.102	0.463	0.632	0.12	0.912	0.664	0.928
Total Carbohydrate (g)	0.06	0.459	0.427	0.035	0.331	0.351	0.726	0.87	0.976	0.061	0.016	0.174
Insoluble Dietary Fiber (g)	0.07	0.138	0.253	0.367	0.702	0.894	0.001	0.061	0.008	0.352	0.171	0.478
Natural Alpha-Tocopherol (RRR-alpha-tocopherol or d-alpha-tocopherol) (mg)	0.07	0.186	0.186	0.581	0.664	0.4	0.021	0.091	0.067	0.612	0.487	0.362
Total Dietary Fiber (g)	0.078	0.194	0.331	0.366	0.691	0.858	0.001	0.056	0.01	0.548	0.368	0.67
Acesulfame Potassium (mg)	0.092	0.072	0.015	0.725	0.787	0.336	0.051	0.02	0.064	0.265	0.456	0.273
Maltose (g)	0.095	0.326	0.014	0.48	0.716	0.439	0.556	0.741	0.685	0.233	0.373	0.504
Copper (mg)	0.097	0.404	0.515	0.329	0.341	0.742	0.01	0.126	0.058	0.489	0.308	0.979
Phytic Acid (mg)	0.098	0.213	0.493	0.463	0.679	0.391	0.006	0.149	0.106	0.409	0.447	0.759
Vegetable Protein (g)	0.107	0.172	0.431	0.31	0.542	0.572	0.032	0.198	0.134	0.219	0.041	0.134
Energy (kcal)	0.108	0.466	0.558	0.049	0.111	0.254	0.37	0.265	0.589	0.261	0.356	0.5
Total Sugars (g)	0.118	0.396	0.421	0.202	0.519	0.847	0.881	0.99	0.99	0.641	0.506	0.528
Vitamin D2 (ergocalciferol) (mcg)	0.127	0.125	0.037	0.149	0.081	0.145	0.097	0.183	0.476	0.771	0.587	0.696
Magnesium (mg)	0.13	0.488	0.282	0.488	0.364	0.374	0.005	0.096	0.066	0.118	0.162	0.675
MUFA 18:1 (oleic acid) (g)	0.132	0.538	0.666	0.655	0.953	0.227	0.089	0.178	0.094	0.342	0.625	0.616
Energy (kj)	0.135	0.501	0.545	0.067	0.119	0.248	0.39	0.287	0.581	0.279	0.37	0.512
Oxalic Acid (mg)	0.14	0.161	0.729	0.221	0.242	0.998	0.002	0.246	0.03	0.002	0.013	0.009
Aspartame (mg)	0.141	0.075	0.222	0.181	0.294	0.48	0.971	0.974	0.886	0.606	0.57	0.45
Vitamin K (phylloquinone) (mcg)	0.144	0.422	0.295	0.518	0.38	0.523	0.031	0.212	0.191	0.531	0.709	0.242
Tagatose (mg)	0.147	0.024	0.157	0.322	0.261	0.112	0.22	0.309	0.157	0.231	0.047	0.731
Total Polyunsaturated Fatty Acids (PUFA) (g)	0.147	0.218	0.353	0.008	0.053	0.21	0.26	0.238	0.208	0.641	0.832	0.474
Soluble Dietary Fiber (g)	0.165	0.544	0.553	0.262	0.491	0.255	0.011	0.152	0.043	0.363	0.613	0.717
Total Monounsaturated Fatty Acids (MUFA) (g)	0.165	0.636	0.758	0.721	0.975	0.371	0.101	0.139	0.082	0.258	0.508	0.545
Vitamin B-12 (cobalamin) (mcg)	0.171	0.345	0.011	0.55	0.801	0.282	0.6	0.394	0.821	0.59	0.798	0.638
Potassium (mg)	0.176	0.522	0.436	0.124	0.122	0.332	0.006	0.118	0.04	0.353	0.383	0.379
Selenium (mcg)	0.192	0.225	0.063	0.171	0.12	0.01	0.287	0.445	0.876	0.027	0.206	0.167
Riboflavin (vitamin B2) (mg)	0.192	0.681	0.402	0.687	0.886	0.593	0.573	0.842	0.975	0.704	0.638	0.879
3-Methylhistidine (mg)	0.208	0.271	0.082	0.065	0.315	0.053	0.231	0.238	0.381	0.865	0.997	0.951
Alpha-Carotene (provitamin A carotenoid) (mcg)	0.216	0.381	0.242	0.717	0.458	0.254	0.307	0.566	0.537	0.571	0.314	0.695
Alcohol (g)	0.218	0.176	0.64	0.827	0.788	0.189	0.065	0.231	0.4	0.171	0.23	0.737
Delta-Tocopherol (mg)	0.234	0.324	0.923	0.164	0.112	0.147	0.661	0.874	0.586	0.026	0.224	0.053
% Calories from Alcohol	0.242	0.23	0.732	0.545	0.763	0.507	0.074	0.224	0.366	0.161	0.123	0.67
Omega-3 Fatty Acids (g)	0.247	0.261	0.301	0.021	0.012	0.073	0.815	0.562	0.247	0.181	0.398	0.406
Water (g)	0.258	0.378	0.338	0.577	0.15	0.304	0.685	0.831	0.897	0.312	0.389	0.252
% Calories from PUFA	0.269	0.217	0.393	0.075	0.032	0.114	0.26	0.597	0.682	0.672	0.881	0.813
Beta-Carotene Equivalents (derived from provitamin A carotenoids) (mcg)	0.271	0.46	0.565	0.597	0.237	0.818	0.015	0.501	0.084	0.536	0.678	0.843
Total Fat (g)	0.279	0.6	0.588	0.596	0.808	0.25	0.326	0.272	0.248	0.346	0.413	0.332
Beta-Carotene (provitamin A carotenoid) (mcg)	0.282	0.503	0.636	0.768	0.292	0.751	0.018	0.517	0.112	0.504	0.532	0.725
Gamma-Tocopherol (mg)	0.289	0.244	0.785	0.214	0.415	0.545	0.636	0.764	0.398	0.2	0.301	0.14
Pinitol (g)	0.292	0.323	0.417	0.213	0.286	0.129	0.118	0.264	0.274	0.052	0.047	0.133
Cystine (g)	0.298	0.671	0.091	0.148	0.079	0.059	0.578	0.516	0.969	0.826	0.95	0.73
Polyunsaturated to Saturated Fat Ratio	0.3	0.365	0.513	0.216	0.044	0.076	0.185	0.422	0.687	0.012	0.008	0.004
Total Vitamin A Activity (International Units) (IU)	0.314	0.437	0.642	0.414	0.128	0.679	0.022	0.511	0.102	0.631	0.756	0.879
Total Trans-Fatty Acids (TRANS) (g)	0.317	0.676	0.412	0.058	0.071	0.375	0.103	0.084	0.386	0.008	0.196	0.068
Vitamin C (ascorbic acid) (mg)	0.323	0.847	0.379	0.013	0.131	0.184	0.175	0.323	0.211	0.536	0.878	0.957
% Calories from MUFA	0.324	0.745	0.587	0.791	0.698	0.991	0.083	0.368	0.167	0.329	0.518	0.344
Galactose (g)	0.331	0.031	0.791	0.68	0.807	0.661	0.625	0.779	0.713	0.035	0.227	0.211
Lutein + Zeaxanthin (mcg)	0.347	0.637	0.705	0.775	0.581	0.962	0.083	0.448	0.246	0.356	0.48	0.096
Daidzein (mg)	0.349	0.23	0.092	0.235	0.114	0.148	0.156	0.378	0.412	0.03	0.043	0.111
Sodium (mg)	0.36	0.502	0.823	0.423	0.645	0.134	0.049	0.095	0.174	0.16	0.358	0.598
Starch (g)	0.371	0.712	0.529	0.528	0.656	0.389	0.482	0.688	0.815	0.07	0.13	0.14
Glycine (g)	0.373	0.626	0.118	0.37	0.357	0.274	0.318	0.264	0.703	0.925	0.854	0.775
Beta-Tocopherol (mg)	0.381	0.448	0.55	0.289	0.45	0.27	0.072	0.054	0.1	0.492	0.83	0.557
Total Vitamin A Activity (Retinol Activity Equivalents) (mcg)	0.385	0.286	0.636	0.148	0.343	0.78	0.081	0.605	0.07	0.844	0.918	0.91
Glycitein (mg)	0.391	0.341	0.208	0.485	0.444	0.438	0.327	0.611	0.38	0.239	0.154	0.426
Vitamin B-6 (pyridoxine, pyridoxyl, & pyridoxamine) (mg)	0.395	0.478	0.027	0.694	0.944	0.608	0.146	0.31	0.55	0.545	0.493	0.781
Total Vitamin A Activity (Retinol Equivalents) (mcg)	0.397	0.381	0.68	0.17	0.138	0.525	0.029	0.538	0.079	0.754	0.857	0.908
Zinc (mg)	0.401	0.725	0.042	0.487	0.726	0.543	0.429	0.199	0.623	0.895	0.755	0.749
Manganese (mg)	0.413	0.602	0.543	0.109	0.308	0.735	0.012	0.21	0.114	0.238	0.098	0.926
Sucralose (mg)	0.417	0.494	0.467	0.154	0.184	0.182	0.169	0.054	0.092	0.015	0.008	0.119
Vitamin E (Total Alpha-Tocopherol) (mg)	0.427	0.762	0.193	0.312	0.338	0.384	0.095	0.13	0.121	0.695	0.271	0.742
Maltitol (g)	0.445	0.598	0.055	0.796	0.405	0.174	0.612	0.211	0.299	0.637	0.118	0.531
Proline (g)	0.455	0.825	0.534	0.518	0.157	0.04	0.143	0.145	0.464	0.581	0.827	0.597
Formononetin (mg)	0.459	0.325	0.153	0.493	0.131	0.96	0.137	0.572	0.521	0.012	0.002	0.006
Phosphorus (mg)	0.472	0.745	0.333	0.465	0.454	0.373	0.319	0.176	0.603	0.584	0.263	0.574
Glutamic Acid (g)	0.472	0.805	0.296	0.486	0.207	0.098	0.211	0.204	0.562	0.716	0.809	0.726
Caffeine (mg)	0.476	0.349	0.632	0.718	0.537	0.829	0.481	0.497	0.241	0.264	0.514	0.251
Erythritol (g)	0.495	0.504	0.115	0.561	0.524	0.77	0.092	0.326	0.8	0.527	0.834	0.686
Betaine (mg)	0.5	0.676	0.684	0.426	0.529	0.254	0.405	0.195	0.22	0.889	0.858	0.896
% Calories from Fat	0.503	0.762	0.144	0.181	0.206	0.16	0.389	0.823	0.809	0.554	0.69	0.408
Vitamin D (calciferol) (mcg)	0.507	0.582	0.232	0.602	0.542	0.276	0.927	0.435	0.834	0.693	0.501	0.367
Alanine (g)	0.512	0.662	0.093	0.551	0.587	0.199	0.402	0.336	0.834	0.836	0.691	0.852
Serine (g)	0.522	0.781	0.171	0.534	0.469	0.23	0.448	0.381	0.911	0.766	0.733	0.749
Fructose (g)	0.536	0.819	0.294	0.042	0.147	0.384	0.973	0.63	0.974	0.55	0.32	0.375
Biochanin A (mg)	0.539	0.801	0.281	0.538	0.602	0.931	0.431	0.153	0.23	0.036	0.036	0.063
Genistein (mg)	0.54	0.417	0.142	0.424	0.264	0.325	0.183	0.328	0.412	0.084	0.071	0.174
Vitamin D3 (cholecalciferol) (mcg)	0.551	0.512	0.214	0.556	0.457	0.345	0.91	0.416	0.806	0.615	0.404	0.304
Animal Protein (g)	0.553	0.399	0.15	0.356	0.479	0.014	0.165	0.154	0.511	0.267	0.421	0.626
PUFA 20:5 (eicosapentaenoic acid [EPA]) (g)	0.561	0.612	0.255	0.941	0.86	0.976	0.999	0.998	0.998	0.177	0.103	0.226
Nitrogen (g)	0.595	0.719	0.129	0.412	0.295	0.054	0.331	0.201	0.698	0.752	0.666	0.757
Niacin (vitamin B3) (mg)	0.615	0.722	0.061	0.634	0.901	0.621	0.847	0.357	0.972	0.933	0.768	0.879
Arginine (g)	0.615	0.863	0.329	0.656	0.825	0.917	0.613	0.577	0.829	0.479	0.466	0.508
Total Protein (g)	0.62	0.765	0.12	0.44	0.307	0.039	0.302	0.211	0.708	0.773	0.643	0.777
Leucine (g)	0.637	0.751	0.184	0.462	0.443	0.111	0.381	0.274	0.797	0.616	0.572	0.693
Vitamin E (International Units) (IU)	0.643	0.82	0.101	0.113	0.11	0.141	0.165	0.134	0.179	0.497	0.091	0.61
Thiamin (vitamin B1) (mg)	0.643	0.847	0.571	0.447	0.65	0.659	0.8	0.84	0.983	0.124	0.035	0.25
Phenylalanine (g)	0.645	0.819	0.266	0.517	0.425	0.165	0.349	0.24	0.699	0.809	0.797	0.781
Aspartic Acid (g)	0.65	0.79	0.135	0.562	0.62	0.337	0.449	0.315	0.783	0.582	0.392	0.665
Beta-Cryptoxanthin (provitamin A carotenoid) (mcg)	0.654	0.498	0.295	0.19	0.238	0.189	0.313	0.171	0.711	0.213	0.691	0.307
Total Saturated Fatty Acids (SFA) (g)	0.658	0.917	0.722	0.733	0.716	0.244	0.727	0.67	0.925	0.042	0.121	0.063
Valine (g)	0.68	0.781	0.23	0.539	0.439	0.11	0.295	0.171	0.593	0.863	0.758	0.826
Sorbitol (g)	0.681	0.884	0.572	0.183	0.057	0.353	0.02	0.151	0.075	0.064	0.044	0.373
Methionine (g)	0.684	0.702	0.185	0.467	0.529	0.098	0.3	0.193	0.697	0.639	0.618	0.768
Inositol (g)	0.687	0.788	0.876	0.002	0.057	0.057	0.748	0.369	0.89	0.229	0.566	0.309
PUFA 22:6 (docosahexaenoic acid [DHA]) (g)	0.689	0.729	0.367	0.776	0.476	0.305	1	0.996	0.998	0.32	0.161	0.223
Threonine (g)	0.691	0.727	0.14	0.545	0.614	0.178	0.342	0.205	0.617	0.609	0.519	0.716
Niacin Equivalents (mg)	0.692	0.771	0.082	0.778	0.896	0.795	0.64	0.246	0.852	0.967	0.667	0.917
Lycopene (mcg)	0.704	0.727	0.243	0.599	0.774	0.784	0.309	0.275	0.322	0.71	0.799	0.931
Total Alpha-Tocopherol Equivalents (mg)	0.718	0.849	0.073	0.08	0.084	0.121	0.292	0.141	0.299	0.348	0.057	0.481
Tryptophan (g)	0.72	0.712	0.391	0.52	0.498	0.093	0.294	0.152	0.494	0.764	0.638	0.777
Lysine (g)	0.738	0.667	0.173	0.501	0.644	0.163	0.46	0.324	0.839	0.601	0.493	0.759
Histidine (g)	0.739	0.767	0.275	0.457	0.427	0.124	0.294	0.161	0.566	0.933	0.89	0.907
Synthetic Alpha-Tocopherol (all rac-alpha-tocopherol or dl-alpha-tocopherol) (mg)	0.744	0.573	0.034	0.28	0.254	0.406	0.757	0.184	0.891	0.07	0.023	0.414
Cholesterol (mg)	0.745	0.537	0.634	0.143	0.238	0.091	0.28	0.58	0.967	0.431	0.658	0.585
Tyrosine (g)	0.747	0.785	0.303	0.63	0.608	0.252	0.371	0.183	0.685	0.843	0.787	0.817
Glucose (g)	0.76	0.801	0.347	0.008	0.063	0.059	0.965	0.991	0.986	0.054	0.012	0.03
Pantothenic Acid (mg)	0.771	0.866	0.475	0.641	0.875	0.261	0.142	0.085	0.528	0.775	0.853	0.786
Isoleucine (g)	0.773	0.756	0.192	0.506	0.469	0.095	0.345	0.19	0.637	0.767	0.707	0.769
% Calories from Carbohydrate	0.782	0.966	0.878	0.425	0.688	0.417	0.569	0.399	0.82	0.18	0.111	0.051
Choline (mg)	0.785	0.55	0.162	0.117	0.026	0.03	0.625	0.81	0.948	0.825	0.754	0.849
Coumestrol (mg)	0.796	0.643	0.554	0.857	0.971	0.874	0.422	0.511	0.331	0.503	0.839	0.536
Cholesterol to Saturated Fatty Acid Index	0.852	0.934	0.775	0.395	0.375	0.107	0.617	0.804	0.991	0.378	0.781	0.685
Total Conjugated Linoleic Acid (CLA 18:2) (g)	0.863	0.988	0.804	0.564	0.42	0.227	0.776	0.972	0.827	0.088	0.125	0.165
CLA cis-9, trans-11 (g)	0.875	0.991	0.81	0.522	0.376	0.225	0.834	0.965	0.85	0.066	0.118	0.138
CLA trans-10, cis-12 (g)	0.881	0.984	0.73	0.547	0.57	0.343	0.723	0.964	0.792	0.115	0.18	0.263
PUFA 20:4 (arachidonic acid) (g)	0.918	0.947	0.378	0.094	0.293	0.132	1	0.968	0.988	0.237	0.284	0.493
% Calories from SFA	0.933	0.999	0.31	0.267	0.439	0.17	0.849	0.915	1	0.682	0.848	0.691

## Sheet: S6 
Nutrient	Pvalue Bray-Curtis Saliva	Pvalue Weighted Unifrac Saliva	Pvalue Unweighted Unifrac Saliva	Sq_Pvalue Bray-Curtis Saliva	Sq_Pvalue Weighted Unifrac Saliva	Sq_Pvalue Unweighted Unifrac Saliva	Pvalue Bray-Curtis Intestine	Pvalue Weighted Unifrac Intestine	Pvalue Unweighted Intestine	Sq_Pvalue Bray-Curtis Intestine	Sq_Pvalue Weighted Unifrac Intestine	Sq_Pvalue Unweighted Intestine
MPED_GRAIN_NWHL_USDA	0.903	0.562	0.852	0.388	0.151	0.106	0.139	0.197	0.468	0.002	0.012	0.009
MPED_GRAIN_TOTAL_USDA	0.862	0.469	0.88	0.683	0.569	0.314	0.127	0.259	0.405	0.002	0.018	0.011
MPED_M_FRANK_USDA	0.396	0.286	0.403	0.621	0.275	0.077	0.155	0.169	0.26	0.003	0.012	0.018
XYLITOL_G_NDSR	0.066	0.102	0.098	0.601	0.681	0.846	0.022	0.517	0.114	0.006	0.048	0.008
MPED_DISCFAT_SOL_USDA	0.347	0.135	0.351	0.573	0.639	0.103	0.148	0.202	0.403	0.017	0.087	0.093
Supp - Folic Acid (mcg)	0.337	0.09	0.414	0.111	0.232	0.217	0.508	0.907	0.447	0.019	0.063	0.061
CHOLESTEROL_MG_USDA	0.59	0.239	0.389	0.401	0.657	0.58	0.254	0.457	0.624	0.022	0.042	0.188
Supp - Folic Acid (DFE)	0.349	0.092	0.44	0.111	0.239	0.239	0.482	0.922	0.458	0.022	0.082	0.076
Supp - Niacin	0.518	0.121	0.47	0.11	0.302	0.413	0.573	0.887	0.448	0.026	0.113	0.108
% Energy from TOTAL_MONOUNSATURATED_FATTY_ACIDS_G_USDA	0.392	0.848	0.412	0.592	0.3	0.369	0.177	0.162	0.237	0.027	0.034	0.267
CAFFEINE_MG_USDA	0.535	0.402	0.732	0.647	0.522	0.936	0.456	0.633	0.211	0.027	0.039	0.012
STARCH_G_NDSR	0.842	0.468	0.731	0.617	0.616	0.298	0.148	0.342	0.397	0.03	0.039	0.053
SODIUM_MG_USDA	0.835	0.555	0.908	0.955	0.836	0.068	0.095	0.185	0.24	0.031	0.019	0.02
POTASSIUM_MG_USDA	0.768	0.442	0.871	0.779	0.817	0.705	0.13	0.817	0.386	0.035	0.024	0.011
SACCHARIN_MG_NDSR	0.22	0.186	0.369	0.985	0.53	0.489	0.047	0.127	0.16	0.035	0.458	0.249
Supp - Pantothenic Acid	0.469	0.143	0.497	0.095	0.242	0.466	0.563	0.863	0.491	0.039	0.174	0.15
MPED_VEGETABLE_DPYEL_USDA	0.096	0.142	0.184	0.092	0.16	0.024	0.038	0.086	0.037	0.042	0.206	0.384
MPED_VEGETABLE_STARCY_USDA	0.355	0.356	0.175	0.254	0.322	0.103	0.245	0.248	0.283	0.045	0.009	0.021
CALCIUM_MG_USDA	0.551	0.51	0.641	0.921	0.846	0.321	0.32	0.623	0.575	0.046	0.072	0.114
TOTAL_DIETARY_FIBER_G_NDSR	0.402	0.303	0.454	0.631	0.588	0.768	0.062	0.665	0.139	0.049	0.041	0.078
MANNITOL_G_NDSR	0.1	0.182	0.078	0.43	0.403	0.685	0.023	0.523	0.095	0.051	0.034	0.025
ANIMAL_PROTEIN_G_NDSR	0.66	0.528	0.244	0.322	0.356	0.299	0.137	0.258	0.496	0.053	0.072	0.163
Supp - Selenium	0.824	0.398	0.455	0.26	0.475	0.766	0.429	0.54	0.264	0.056	0.135	0.232
MPED_M_MPF_USDA	0.327	0.294	0.122	0.696	0.28	0.015	0.105	0.271	0.439	0.059	0.022	0.142
DIETARY_FIBER_G_USDA	0.434	0.282	0.411	0.727	0.667	0.863	0.042	0.698	0.141	0.06	0.035	0.084
VEGETABLE_PROTEIN_G_NDSR	0.801	0.379	0.661	0.721	0.675	0.944	0.086	0.696	0.327	0.061	0.047	0.072
MPED_M_ORGAN_USDA	0.395	0.35	0.785	0.298	0.21	0.367	0.686	0.767	0.64	0.065	0.012	0.081
Supp - Copper	0.792	0.402	0.486	0.284	0.439	0.777	0.403	0.54	0.244	0.066	0.139	0.23
Supp - Manganese	0.8	0.429	0.475	0.246	0.446	0.774	0.427	0.56	0.276	0.066	0.153	0.238
TOTAL_FOLATE_MCG_USDA	0.861	0.563	0.918	0.821	0.833	0.828	0.196	0.826	0.483	0.067	0.025	0.063
Supp - Vitamin K	0.457	0.128	0.5	0.104	0.278	0.586	0.583	0.848	0.527	0.068	0.244	0.304
FOOD_FOLATE_MCG_USDA	0.242	0.151	0.349	0.563	0.675	0.438	0.028	0.676	0.221	0.069	0.052	0.067
Supp - Phosphate	0.791	0.406	0.484	0.253	0.464	0.742	0.431	0.549	0.248	0.069	0.163	0.247
Supp - Calcium	0.337	0.164	0.307	0.727	0.853	0.258	0.457	0.873	0.546	0.069	0.371	0.164
Supp - Vitamin A (IU)	0.4	0.135	0.488	0.118	0.268	0.57	0.541	0.834	0.468	0.07	0.248	0.292
ALPHA_CAROTENE_MCG_USDA	0.196	0.24	0.176	0.056	0.108	0.01	0.083	0.116	0.063	0.073	0.228	0.338
MPED_VEGETABLE_TOMATO_USDA	0.521	0.719	0.343	0.105	0.165	0.047	0.003	0.003	0.001	0.074	0.01	0.073
MPED_VEGETABLE_TOTAL_USDA	0.41	0.518	0.301	0.298	0.187	0.155	0.017	0.031	0.008	0.074	0.038	0.174
TOTAL_TRANS_FATTY_ACIDS_TRANS_G_NDSR	0.677	0.337	0.472	0.972	0.979	0.963	0.192	0.29	0.418	0.075	0.093	0.142
SOLUBLE_DIETARY_FIBER_G_NDSR	0.605	0.656	0.464	0.222	0.171	0.661	0.245	0.747	0.185	0.075	0.113	0.112
Supp - Potassium	0.805	0.37	0.448	0.245	0.47	0.761	0.437	0.53	0.268	0.076	0.161	0.248
Supp - Vitamin E (mcg)	0.424	0.143	0.49	0.118	0.278	0.576	0.571	0.845	0.513	0.079	0.246	0.316
INSOLUBLE_DIETARY_FIBER_G_NDSR	0.381	0.249	0.497	0.692	0.638	0.836	0.026	0.644	0.114	0.08	0.052	0.111
Supp - Vitamin A (mcg RAE)	0.449	0.139	0.482	0.128	0.226	0.568	0.571	0.831	0.526	0.081	0.24	0.306
TOTAL_MONOUNSATURATED_FATTY_ACIDS_G_USDA	0.9	0.585	0.757	0.882	0.906	0.892	0.277	0.677	0.499	0.083	0.066	0.089
MPED_FRUIT_TOTAL_USDA	0.895	0.625	0.605	0.82	0.992	0.692	0.102	0.323	0.161	0.083	0.247	0.037
Supp - Lycopene	0.402	0.147	0.474	0.125	0.262	0.571	0.587	0.834	0.515	0.087	0.25	0.321
% Energy from TOTAL_FAT_G_USDA	0.455	0.889	0.662	0.558	0.238	0.265	0.347	0.328	0.25	0.09	0.111	0.342
Supp - Lutein	0.406	0.128	0.497	0.117	0.228	0.527	0.583	0.844	0.528	0.09	0.255	0.333
PROLINE_G_NDSR	0.824	0.638	0.833	0.78	0.666	0.447	0.143	0.27	0.421	0.091	0.108	0.232
MFA_18_1_OCTADECENOIC_ACID_G_USDA	0.901	0.59	0.749	0.912	0.89	0.905	0.274	0.658	0.482	0.094	0.062	0.1
TOTAL_SATURATED_FATTY_ACIDS_G_USDA	0.52	0.201	0.731	0.823	0.814	0.044	0.328	0.383	0.647	0.098	0.127	0.199
GLUTAMIC_ACID_G_NDSR	0.838	0.538	0.913	0.924	0.842	0.235	0.133	0.304	0.458	0.11	0.08	0.118
METHYLHISTIDINE_MG_NDSR	0.3	0.279	0.081	0.671	0.257	0.012	0.092	0.286	0.436	0.111	0.039	0.239
FOLIC_ACID_MCG_USDA	0.499	0.556	0.404	0.037	0.255	0.678	0.263	0.408	0.389	0.112	0.157	0.257
LYCOPENE_MCG_USDA	0.944	0.96	0.838	0.515	0.612	0.399	0.336	0.317	0.09	0.114	0.071	0.06
VITAMIN_C_MG_USDA	0.519	0.191	0.796	0.828	0.953	0.824	0.46	0.789	0.824	0.118	0.351	0.053
TOTAL_FAT_G_USDA	0.874	0.482	0.865	0.866	0.917	0.888	0.298	0.591	0.542	0.12	0.092	0.111
FOLATE_DFE_MCG_USDA	0.894	0.678	0.932	0.636	0.814	0.752	0.269	0.782	0.5	0.127	0.061	0.147
BIOCHANIN_A_MG_NDSR	0.65	0.518	0.057	0.051	0.083	0.287	0.211	0.04	0.133	0.13	0.034	0.219
MAGNESIUM_MG_USDA	0.861	0.561	0.824	0.682	0.656	0.842	0.035	0.565	0.189	0.13	0.071	0.11
MPED_M_MEAT_USDA	0.405	0.326	0.05	0.622	0.425	0.642	0.11	0.21	0.385	0.13	0.082	0.273
TRYPTOPHAN_G_NDSR	0.693	0.442	0.798	0.893	0.776	0.127	0.121	0.332	0.418	0.13	0.119	0.142
MPED_DAIRY_CHEESE_USDA	0.623	0.39	0.372	0.018	0.076	0.028	0.003	0.006	0.011	0.131	0.717	0.737
METHIONINE_G_NDSR	0.722	0.482	0.569	0.67	0.6	0.255	0.133	0.299	0.49	0.134	0.087	0.177
PROTEIN_G_USDA	0.779	0.457	0.804	0.857	0.757	0.124	0.135	0.389	0.492	0.135	0.059	0.153
PHYTIC_ACID_MG_NDSR	0.905	0.835	0.627	0.682	0.78	0.965	0.115	0.825	0.233	0.135	0.105	0.179
MPED_VEGETABLE_OTHER_USDA	0.359	0.276	0.137	0.638	0.419	0.246	0.033	0.025	0.018	0.144	0.109	0.283
OMEGA_3_FATTY_ACIDS_G_NDSR	0.234	0.271	0.329	0.389	0.228	0.701	0.21	0.497	0.365	0.146	0.085	0.081
HISTIDINE_G_NDSR	0.767	0.433	0.728	0.86	0.711	0.14	0.123	0.341	0.497	0.149	0.088	0.138
LEUCINE_G_NDSR	0.807	0.571	0.749	0.791	0.721	0.366	0.127	0.32	0.452	0.149	0.112	0.188
NIACIN_EQUIVALENTS_MG_NDSR	0.872	0.745	0.874	0.933	0.874	0.218	0.074	0.255	0.293	0.149	0.138	0.157
LYSINE_G_NDSR	0.706	0.504	0.539	0.757	0.65	0.19	0.13	0.364	0.483	0.15	0.082	0.185
ISOLEUCINE_G_NDSR	0.77	0.535	0.71	0.771	0.682	0.274	0.119	0.304	0.45	0.15	0.105	0.185
TOTAL_VITAMIN_A_ACTIVITY_IU_NDSR	0.029	0.125	0.447	0.691	0.813	0.119	0.014	0.067	0.019	0.152	0.276	0.39
ZINC_MG_USDA	0.883	0.655	0.824	0.873	0.912	0.541	0.113	0.357	0.368	0.155	0.077	0.146
THREONINE_G_NDSR	0.696	0.45	0.649	0.813	0.713	0.174	0.112	0.335	0.408	0.156	0.099	0.141
Supp - Iron	0.745	0.391	0.436	0.752	0.893	0.198	0.477	0.588	0.598	0.157	0.061	0.056
PHENYLALANINE_G_NDSR	0.812	0.496	0.887	0.83	0.793	0.312	0.12	0.4	0.454	0.158	0.083	0.161
TOTAL_PROTEIN_G_NDSR	0.776	0.5	0.822	0.891	0.781	0.134	0.111	0.362	0.426	0.161	0.107	0.157
NIACIN_MG_USDA	0.772	0.964	0.863	0.679	0.375	0.567	0.04	0.137	0.192	0.165	0.078	0.223
SORBITOL_G_NDSR	0.111	0.076	0.388	0.002	0.023	0.043	0.361	0.709	0.749	0.165	0.266	0.091
BETA_CAROTENE_EQUIVALENTS_MCG_NDSR	0.026	0.087	0.322	0.612	0.817	0.141	0.009	0.043	0.02	0.165	0.332	0.557
VALINE_G_NDSR	0.782	0.515	0.766	0.785	0.714	0.304	0.125	0.35	0.462	0.167	0.111	0.178
GAMMA_TOCOPHEROL_MG_NDSR	0.861	0.637	0.549	0.727	0.662	0.965	0.19	0.45	0.332	0.17	0.118	0.164
ENERGY_KCAL_USDA	0.9	0.507	0.883	0.905	0.969	0.791	0.203	0.461	0.465	0.172	0.209	0.187
TYROSINE_G_NDSR	0.83	0.512	0.785	0.628	0.567	0.446	0.16	0.351	0.52	0.176	0.092	0.228
CYSTINE_G_NDSR	0.88	0.774	0.898	0.942	0.839	0.321	0.131	0.365	0.397	0.178	0.159	0.22
SELENIUM_MCG_USDA	0.816	0.391	0.784	0.95	0.838	0.161	0.166	0.431	0.545	0.18	0.093	0.167
PINITOL_G_NDSR	0.448	0.229	0.889	0.022	0.023	0.081	0.492	0.561	0.403	0.182	0.239	0.26
PHOSPHORUS_MG_USDA	0.817	0.504	0.945	0.866	0.823	0.215	0.215	0.474	0.508	0.183	0.166	0.293
MPED_FRUIT_OTHER_USDA	0.428	0.302	0.47	0.759	0.471	0.848	0.228	0.681	0.422	0.186	0.275	0.173
MPED_DAIRY_TOTAL_USDA	0.422	0.394	0.541	0.53	0.567	0.434	0.202	0.412	0.23	0.186	0.493	0.803
CHOLINE_MG_NDSR	0.805	0.646	0.895	0.887	0.915	0.265	0.158	0.451	0.402	0.189	0.113	0.199
IRON_MG_USDA	0.873	0.547	0.896	0.838	0.914	0.82	0.201	0.637	0.423	0.19	0.113	0.229
SUCRALOSE_MG_NDSR	0.88	0.952	0.942	0.227	0.134	0.35	0.644	0.385	0.841	0.192	0.635	0.721
NITROGEN_G_NDSR	0.785	0.46	0.866	0.918	0.796	0.132	0.105	0.34	0.462	0.194	0.124	0.183
FRUCTOSE_G_NDSR	0.66	0.824	0.508	0.848	0.961	0.716	0.28	0.657	0.528	0.195	0.309	0.132
SERINE_G_NDSR	0.84	0.553	0.907	0.817	0.805	0.462	0.144	0.44	0.487	0.198	0.117	0.249
MPED_GRAIN_WHL_USDA	0.16	0.09	0.409	0.145	0.251	0.528	0.311	0.768	0.211	0.199	0.03	0.192
THIAMIN_VITAMIN_B1_MG_USDA	0.957	0.78	0.918	0.921	0.892	0.86	0.105	0.261	0.29	0.201	0.116	0.206
MPED_DAIRY_MILK_USDA	0.602	0.568	0.513	0.601	0.64	0.919	0.536	0.368	0.714	0.201	0.614	0.501
VITAMIN_E_AS_ALPHA_TOCOPHEROL_MG_USDA	0.705	0.596	0.608	0.808	0.793	0.849	0.062	0.635	0.201	0.205	0.086	0.192
RIBOFLAVIN_VITAMIN_B2_MG_USDA	0.668	0.989	0.811	0.517	0.435	0.663	0.083	0.123	0.172	0.208	0.189	0.511
COPPER_MG_USDA	0.846	0.421	0.828	0.83	0.868	0.954	0.025	0.437	0.161	0.21	0.094	0.124
Supp - Magnesium	0.378	0.122	0.221	0.491	0.718	0.105	0.822	0.971	0.976	0.215	0.207	0.06
ALANINE_G_NDSR	0.707	0.465	0.689	0.926	0.741	0.075	0.109	0.366	0.425	0.217	0.078	0.153
VITAMIN_B12_MCG_USDA	0.435	0.862	0.267	0.159	0.164	0.401	0.101	0.084	0.308	0.221	0.363	0.524
Supp - Zinc	0.874	0.794	0.496	0.919	0.662	0.314	0.754	0.952	0.845	0.228	0.113	0.051
BETA_CRYPTOXANTHIN_MCG_USDA	0.869	0.816	0.535	0.597	0.655	0.46	0.582	0.787	0.711	0.232	0.679	0.223
TOTAL_VITAMIN_A_ACTIVITY_MCG_NDSR	0.079	0.179	0.678	0.82	0.761	0.192	0.008	0.121	0.02	0.239	0.25	0.202
ASPARTIC_ACID_G_NDSR	0.778	0.479	0.895	0.943	0.858	0.207	0.102	0.427	0.424	0.24	0.142	0.227
Supp - Vitamin C	0.554	0.652	0.191	0.963	0.697	0.804	0.498	0.195	0.374	0.242	0.106	0.029
GLYCINE_G_NDSR	0.697	0.386	0.821	0.971	0.728	0.034	0.119	0.386	0.428	0.245	0.089	0.15
MPED_FRUIT_CITMLB_USDA	0.933	0.867	0.817	0.754	0.881	0.403	0.266	0.419	0.226	0.273	0.729	0.51
CARBOHYDRATE_G_USDA	0.892	0.68	0.766	0.929	0.988	0.921	0.167	0.482	0.443	0.274	0.454	0.237
DELTA_TOCOPHEROL_MG_NDSR	0.967	0.821	0.622	0.845	0.906	0.936	0.186	0.388	0.435	0.275	0.311	0.252
ARGININE_G_NDSR	0.77	0.434	0.95	0.852	0.809	0.692	0.073	0.452	0.385	0.276	0.131	0.213
PANTOTHENIC_ACID_MG_NDSR	0.804	0.98	0.884	0.475	0.644	0.739	0.031	0.101	0.14	0.279	0.16	0.437
TOTAL_POLYUNSATURATED_FATTY_ACIDS_G_USDA	0.876	0.641	0.757	0.843	0.851	0.913	0.175	0.639	0.443	0.308	0.166	0.141
MPED_M_POULT_USDA	0.161	0.233	0.147	0.199	0.172	0.009	0.125	0.09	0.372	0.324	0.322	0.651
MPED_LEGUMES_USDA	0.443	0.5	0.626	0.153	0.09	0.517	0.011	0.014	0.008	0.332	0.045	0.339
BETA_CAROTENE_MCG_USDA	0.036	0.1	0.305	0.624	0.786	0.19	0.01	0.045	0.019	0.334	0.536	0.655
SUCROSE_POLYESTER_G_NDSR	0.218	0.094	0.471	0.382	0.614	0.762	0.169	0.318	0.256	0.338	0.031	0.5
MALTOSE_G_NDSR	0.468	0.61	0.77	0.708	0.811	0.778	0.085	0.089	0.138	0.339	0.239	0.777
PFA_18_2_OCTADECADIENOIC_ACID_G_USDA	0.884	0.669	0.758	0.885	0.899	0.882	0.169	0.635	0.455	0.346	0.22	0.16
Supp - Vitamin E (IU)	0.426	0.166	0.673	0.811	0.681	0.519	0.8	0.628	0.995	0.357	0.137	0.161
% Energy from TOTAL_POLYUNSATURATED_FATTY_ACIDS_G_USDA	0.164	0.468	0.864	0.393	0.129	0.612	0.042	0.34	0.085	0.358	0.67	0.458
FORMONONETIN_MG_NDSR	0.526	0.573	0.499	0.529	0.458	0.695	0.03	0.101	0.019	0.365	0.044	0.031
SYNTHETIC_ALPHA_TOCOPHEROL_MG_NDSR	0.386	0.376	0.427	0.957	0.661	0.138	0.384	0.074	0.261	0.375	0.522	0.391
VITAMIN_B6_MG_USDA	0.72	0.996	0.833	0.571	0.261	0.659	0.057	0.141	0.168	0.396	0.09	0.413
VITAMIN_D_CALCIFEROL_MCG_NDSR	0.655	0.7	0.377	0.157	0.414	0.606	0.145	0.086	0.232	0.402	0.429	0.901
LACTOSE_G_NDSR	0.536	0.743	0.569	0.568	0.635	0.885	0.357	0.336	0.529	0.428	0.734	0.772
% Energy from ALCOHOL_G_USDA	0.106	0.222	0.322	0.408	0.632	0.445	0.118	0.157	0.179	0.432	0.703	0.36
NATURAL_ALPHA_TOCOPHEROL_MG_NDSR	0.57	0.468	0.436	0.735	0.775	0.775	0.116	0.775	0.245	0.44	0.245	0.374
LUTEIN_ZEAXANTHIN_MCG_USDA	0.056	0.208	0.379	0.917	0.974	0.489	0.028	0.109	0.025	0.458	0.461	0.428
ASPARTAME_MG_NDSR	0.4	0.572	0.59	0.804	0.52	0.661	0.113	0.019	0.126	0.466	0.814	0.698
COUMESTROL_MG_NDSR	0.795	0.78	0.871	0.881	0.973	0.726	0.065	0.258	0.077	0.474	0.885	0.811
RETINOL_MCG_USDA	0.694	0.725	0.496	0.065	0.136	0.394	0.942	0.86	0.936	0.482	0.397	0.747
GLUCOSE_G_NDSR	0.865	0.933	0.6	0.936	0.966	0.807	0.201	0.585	0.403	0.487	0.306	0.112
INOSITOL_G_NDSR	0.335	0.142	0.758	0.513	0.848	0.584	0.534	0.47	0.43	0.537	0.921	0.603
MPED_M_NUTSD_USDA	0.666	0.391	0.464	0.825	0.648	0.906	0.041	0.178	0.137	0.542	0.639	0.713
Supp - Vitamin D	0.415	0.122	0.456	0.729	0.884	0.398	0.574	0.928	0.505	0.542	0.959	0.435
MPED_VEGETABLE_POTATO_USDA	0.439	0.446	0.314	0.473	0.81	0.977	0.896	0.584	0.779	0.552	0.093	0.665
MPED_M_FISH_LO_USDA	0.287	0.366	0.163	0.997	0.905	0.999	0.054	0.061	0.073	0.557	0.223	0.548
OXALIC_ACID_MG_NDSR	0.098	0.248	0.189	0.335	0.295	0.263	0.009	0.098	0.013	0.56	0.629	0.721
VITAMIN_K_MCG_USDA	0.067	0.24	0.456	0.907	0.988	0.532	0.013	0.095	0.01	0.572	0.405	0.583
MANGANESE_MG_NDSR	0.899	0.724	0.703	0.533	0.495	0.827	0.02	0.515	0.09	0.583	0.477	0.366
WATER_G_NDSR	0.818	0.833	0.625	0.692	0.54	0.473	0.206	0.556	0.388	0.616	0.647	0.893
MPED_VEGETABLE_DRKGR_USDA	0.193	0.409	0.233	0.331	0.281	0.269	0.012	0.096	0.021	0.621	0.677	0.837
Supp - Vitamin B6	0.52	0.136	0.481	0.121	0.262	0.5	0.668	0.89	0.36	0.621	0.932	0.74
ALCOHOL_G_USDA	0.914	0.954	0.871	0.159	0.279	0.401	0.048	0.063	0.237	0.625	0.622	0.643
MPED_A_BEV_USDA	0.904	0.955	0.908	0.123	0.228	0.377	0.037	0.055	0.225	0.649	0.653	0.656
DAIDZEIN_MG_NDSR	0.674	0.508	0.902	0.726	0.621	0.603	0.02	0.205	0.179	0.661	0.272	0.242
MPED_M_FISH_HI_USDA	0.163	0.411	0.157	0.126	0.186	0.454	0.032	0.101	0.031	0.682	0.467	0.322
MPED_ADD_SUG_USDA	0.614	0.826	0.457	0.836	0.832	0.76	0.136	0.242	0.188	0.701	0.252	0.334
ACESULFAME_POTASSIUM_MG_NDSR	0.146	0.472	0.216	0.873	0.866	0.205	0.032	0.11	0.062	0.707	0.35	0.277
TOTAL_SUGARS_G_USDA	0.862	0.848	0.629	0.953	0.991	0.876	0.175	0.399	0.381	0.711	0.435	0.224
% Energy from TOTAL_SATURATED_FATTY_ACIDS_G_USDA	0.4	0.152	0.361	0.494	0.49	0.833	0.065	0.456	0.471	0.726	0.759	0.698
Supp - Calcium (Antacid)	0.763	0.483	0.904	0.986	0.692	0.724	0.585	0.476	0.756	0.729	0.101	0.431
% Energy from PROTEIN_G_USDA	0.645	0.687	0.173	0.471	0.442	0.061	0.737	0.628	0.94	0.734	0.586	0.24
MPED_DISCFAT_OIL_USDA	0.765	0.592	0.468	0.874	0.925	0.715	0.207	0.815	0.393	0.741	0.91	0.409
% Energy from CARBOHYDRATE_G_USDA	0.789	0.891	0.875	0.319	0.221	0.531	0.178	0.257	0.705	0.782	0.871	0.749
BETAINE_MG_NDSR	0.207	0.268	0.474	0.206	0.102	0.236	0.056	0.15	0.046	0.79	0.741	0.734
MPED_M_SOY_USDA	0.936	0.779	0.815	0.3	0.264	0.23	0.109	0.393	0.287	0.793	0.307	0.564
MPED_M_EGG_USDA	0.922	0.564	0.739	0.176	0.332	0.622	0.598	0.908	0.532	0.805	0.98	0.741
ERYTHRITOL_G_NDSR	0.288	0.744	0.483	0.814	0.621	0.93	0.536	0.416	0.677	0.809	0.672	0.753
GLYCITEIN_MG_NDSR	0.765	0.524	0.964	0.281	0.162	0.444	0.041	0.231	0.247	0.819	0.407	0.561
GENISTEIN_MG_NDSR	0.727	0.462	0.974	0.648	0.538	0.65	0.013	0.156	0.138	0.823	0.415	0.554
MPED_DAIRY_YOGURT_USDA	0.885	0.952	0.554	0.029	0.048	0.041	0.727	0.72	0.92	0.836	0.967	0.995
VITAMIN_E_IU_NDSR	0.56	0.785	0.673	0.73	0.557	0.706	0.023	0.108	0.085	0.846	0.238	0.456
TOTAL_ALPHA_TOCOPHEROL_EQUIVALENTS_MG_NDSR	0.51	0.682	0.65	0.822	0.676	0.74	0.057	0.104	0.113	0.85	0.376	0.512
Supp - Thiamin	0.727	0.192	0.498	0.369	0.268	0.583	0.796	0.941	0.357	0.86	0.934	0.941
GALACTOSE_G_NDSR	0.748	0.788	0.723	0.105	0.118	0.006	0.424	0.389	0.404	0.865	0.901	0.993
PFA_22_6_DOCOSAHEXAENOIC_ACID_G_USDA	0.14	0.406	0.205	0.336	0.442	0.671	0.047	0.149	0.093	0.871	0.562	0.818
Supp - Riboflavin	0.725	0.177	0.524	0.389	0.295	0.595	0.755	0.949	0.374	0.875	0.935	0.93
VITAMIN_A_RAE_MCG_USDA	0.24	0.305	0.936	0.449	0.325	0.804	0.068	0.376	0.092	0.883	0.297	0.397
SUCROSE_G_NDSR	0.851	0.971	0.768	0.962	0.999	0.913	0.106	0.189	0.267	0.883	0.449	0.77
PFA_20_5_EICOSAPENTAENOIC_ACID_G_USDA	0.192	0.474	0.279	0.199	0.326	0.468	0.033	0.114	0.07	0.917	0.651	0.709
Supp - Vitamin B12	0.151	0.339	0.08	0.792	0.319	0.617	0.113	0.793	0.116	0.923	0.98	0.876
BETA_TOCOPHEROL_MG_NDSR	0.914	0.686	0.641	0.799	0.71	0.891	0.223	0.54	0.39	0.951	0.983	0.872
MALTITOL_G_NDSR	0.074	0.082	0.083	NA	NA	NA	0.564	0.331	0.73	NA	NA	NA
Supp - B12	0.523	0.535	0.443	NA	NA	NA	0.941	0.882	0.623	NA	NA	NA

## Sheet: S7A
Salivary	ID	Pval Overweight vs Lean	Pval Obese vs Lean	Pval Obese vs Overweight	Pval FDR Overweight vs Lean	Pval FDR Obese vs Lean	Pval FDR Obese vs Overweight	Lean Mean	Overweight Mean	Obese Mean	Description
	EC:1.1.1.1	0.00929541	0.055828	0.659556	0.0278862	0.083742	0.659556	74198.6	39906.4	47100.7	Alcohol dehydrogenase
	EC:1.1.1.10	1	0.0455956	0.0851332	1	0.1277	0.1277	0.5	0.5	1.4375	L-xylulose reductase
	EC:1.1.1.103	0.983099	0.00484061	0.014296	0.983099	0.0145218	0.021444	4.17347	2.35	273.875	L-threonine 3-dehydrogenase
	EC:1.1.1.107	1	0.0455956	0.0851332	1	0.1277	0.1277	0.5	0.5	1	Pyridoxal 4-dehydrogenase
	EC:1.1.1.108	0.994429	0.0390369	0.0745726	0.994429	0.111859	0.111859	0.683673	0.5	60.375	Carnitine 3-dehydrogenase
	EC:1.1.1.125	0.916398	0.00465677	0.0116292	0.916398	0.0139703	0.0174438	66.1939	56.95	343.375	2-deoxy-D-gluconate 3-dehydrogenase
	EC:1.1.1.130	0.953609	0.0383304	0.0819472	0.953609	0.114991	0.122921	295.684	310.4	871.812	3-dehydro-L-gulonate 2-dehydrogenase
	EC:1.1.1.132	0.940453	0.00663137	0.0163818	0.940453	0.0198941	0.0245726	0.622449	0.5	5.5625	GDP-mannose 6-dehydrogenase
	EC:1.1.1.136	0.00543063	0.0186461	0.842777	0.0162919	0.0279692	0.842777	15826.3	6916.2	7700.81	UDP-N-acetylglucosamine 6-dehydrogenase
	EC:1.1.1.137	0.877228	0.0228468	0.0652285	0.877228	0.0685403	0.0978428	3459.97	3602.4	5773.5	Ribitol-5-phosphate 2-dehydrogenase
	EC:1.1.1.140	0.843712	0.00190243	0.0111071	0.843712	0.00570729	0.0166607	502.316	566.1	1625.31	Sorbitol-6-phosphate 2-dehydrogenase
	EC:1.1.1.163	0.605017	0.0183372	0.0153066	0.605017	0.0275058	0.0275058	1.11224	0.65	3.4375	Cyclopentanol dehydrogenase
	EC:1.1.1.169	0.0285229	0.0484336	0.965163	0.0726504	0.0726504	0.965163	12166.4	17932.3	17789.1	2-dehydropantoate 2-reductase
	EC:1.1.1.17	0.850651	0.014555	0.0495303	0.850651	0.0436651	0.0742955	239.235	290.3	971.562	Mannitol-1-phosphate 5-dehydrogenase
	EC:1.1.1.18	0.797881	0.00805305	0.0362997	0.797881	0.0241592	0.0544495	399.52	469.45	1201.75	Inositol 2-dehydrogenase
	EC:1.1.1.203	0.97725	0.0198707	0.0424039	0.97725	0.0596122	0.0636059	0.663265	0.5	15.375	Uronate dehydrogenase
	EC:1.1.1.215	0.988464	0.00370626	0.011777	0.988464	0.0111188	0.0176655	2.29592	1.35	213.75	Gluconate 2-dehydrogenase
	EC:1.1.1.251	0.970023	0.00437915	0.012775	0.970023	0.0131374	0.0191625	3.05102	0.65	205.625	Galactitol-1-phosphate 5-dehydrogenase
	EC:1.1.1.261	0.691387	0.0251041	0.104103	0.691387	0.0753122	0.156154	4.35714	23.95	126.125	sn-glycerol-1-phosphate dehydrogenase
	EC:1.1.1.264	0.991425	0.00469088	0.0142567	0.991425	0.0140727	0.0213851	2.62245	1.7	272.562	L-idonate 5-dehydrogenase (NAD(P)(+))
	EC:1.1.1.281	0.936944	0.00810408	0.0190182	0.936944	0.0243123	0.0285274	0.683673	0.5	7.5	GDP-4-dehydro-6-deoxy-D-mannose reductase
	EC:1.1.1.282	0.996519	0.00398257	0.0127225	0.996519	0.0119477	0.0190838	0.928571	0.65	205.625	Quinate/shikimate dehydrogenase
	EC:1.1.1.284	0.00631684	0.0247616	0.800126	0.0189505	0.0371424	0.800126	15243.1	6654.8	7638.56	S-(hydroxymethyl)glutathione dehydrogenase
	EC:1.1.1.292	0.997338	0.0453959	0.0843799	0.997338	0.12657	0.12657	0.581633	0.5	54.375	1,5-anhydro-D-fructose reductase (1,5-anhydro-D-mannitol-forming)
	EC:1.1.1.30	0.849323	0.0216752	0.0666628	0.849323	0.0650255	0.0999943	111.5	159	744.562	3-hydroxybutyrate dehydrogenase
	EC:1.1.1.303	0.00748243	0.0181894	0.919958	0.0224473	0.0272841	0.919958	19301.1	10289.4	10708	Diacetyl reductase ((R)-acetoin forming)
	EC:1.1.1.305	0.999898	0.00397422	0.0128223	0.999898	0.0119226	0.0192335	1.09184	1.1	205.812	UDP-glucuronic acid oxidase (UDP-4-keto-hexauronic acid decarboxylating)
	EC:1.1.1.31	0.808242	0.0435192	0.12083	0.808242	0.130558	0.181245	628.663	715.95	1426.31	3-hydroxyisobutyrate dehydrogenase
	EC:1.1.1.335	0.733638	0.014124	0.0632922	0.733638	0.042372	0.0949382	57.8265	86.7	287.938	UDP-N-acetyl-2-amino-2-deoxyglucuronate dehydrogenase
	EC:1.1.1.338	0.998003	0.043279	0.0814128	0.998003	0.122119	0.122119	0.561224	0.5	54.875	(2R)-3-sulfolactate dehydrogenase (NADP(+))
	EC:1.1.1.350	0.826778	0.0106899	0.0416935	0.826778	0.0320697	0.0625402	68.0714	121.8	761.875	Ureidoglycolate dehydrogenase (NAD(+))
	EC:1.1.1.36	0.694247	0.044483	0.0421723	0.694247	0.0667245	0.0667245	39.6633	21	144.438	Acetoacetyl-CoA reductase
	EC:1.1.1.369	0.797881	0.00805305	0.0362997	0.797881	0.0241592	0.0544495	399.52	469.45	1201.75	D-chiro-inositol 1-dehydrogenase
	EC:1.1.1.373	0.996264	0.00398603	0.0127226	0.996264	0.0119581	0.0190839	0.94898	0.65	205.625	Sulfolactaldehyde 3-reductase
	EC:1.1.1.38	0.0313007	0.0696859	0.876924	0.0939021	0.104529	0.876924	29627.8	21663	22376.9	Malate dehydrogenase (oxaloacetate-decarboxylating)
	EC:1.1.1.380	0.996264	0.00398603	0.0127226	0.996264	0.0119581	0.0190839	0.94898	0.65	205.625	L-gulonate 5-dehydrogenase
	EC:1.1.1.4	0.00748243	0.0181894	0.919958	0.0224473	0.0272841	0.919958	19301.1	10289.4	10708	(R,R)-butanediol dehydrogenase
	EC:1.1.1.42	0.00532587	0.0574209	0.543207	0.0159776	0.0861314	0.543207	17120	8026.6	10477.8	Isocitrate dehydrogenase (NADP(+))
	EC:1.1.1.43	0.940453	0.00663137	0.0163818	0.940453	0.0198941	0.0245726	0.622449	0.5	5.5625	Phosphogluconate 2-dehydrogenase
	EC:1.1.1.47	0.897589	0.0132928	0.0255342	0.897589	0.0383013	0.0383013	52.9694	50.3	109.75	Glucose 1-dehydrogenase (NAD(P)(+))
	EC:1.1.1.48	0.997803	0.0454303	0.0845105	0.997803	0.126766	0.126766	0.581633	0.5	65.75	D-galactose 1-dehydrogenase
	EC:1.1.1.53	1	0.0455956	0.0851332	1	0.1277	0.1277	0.5	0.5	10.75	3-alpha(or 20-beta)-hydroxysteroid dehydrogenase
	EC:1.1.1.57	0.71759	0.0391766	0.134348	0.71759	0.11753	0.201522	1332.01	1440.9	2014.38	Fructuronate reductase
	EC:1.1.1.60	0.74695	0.00414859	0.00658948	0.74695	0.00988422	0.00988422	165.214	115.15	660.125	2-hydroxy-3-oxopropionate reductase
	EC:1.1.1.65	1	0.0455956	0.0851332	1	0.1277	0.1277	0.5	0.5	9.875	Pyridoxine 4-dehydrogenase
	EC:1.1.1.67	0.727134	0.00674547	0.0379704	0.727134	0.0202364	0.0569557	15.2551	25.6	104.375	Mannitol 2-dehydrogenase
	EC:1.1.1.69	0.83968	0.0348857	0.0965442	0.83968	0.104657	0.144816	1639.56	1708.05	2425.19	Gluconate 5-dehydrogenase
	EC:1.1.1.79	0.857517	0.00569116	0.0116531	0.857517	0.0170735	0.0174797	40.0918	21.15	364.188	Glyoxylate reductase (NADP(+))
	EC:1.1.1.81	0.843095	0.012732	0.021517	0.843095	0.0322755	0.0322755	90.9694	62.5	487.25	Hydroxypyruvate reductase
	EC:1.1.1.83	0.838544	0.00729214	0.013529	0.838544	0.0202935	0.0202935	79.9082	61.6	347.375	D-malate dehydrogenase (decarboxylating)
	EC:1.1.1.9	1	0.0455956	0.0851332	1	0.1277	0.1277	0.5	0.5	1.4375	D-xylulose reductase
	EC:1.1.1.91	0.339751	0.00303784	0.0660771	0.339751	0.00911351	0.0991157	11.5204	23.5	52.875	Aryl-alcohol dehydrogenase (NADP(+))
	EC:1.1.1.93	0.838544	0.00729214	0.013529	0.838544	0.0202935	0.0202935	79.9082	61.6	347.375	Tartrate dehydrogenase
	EC:1.1.2.4	0.732203	0.0447472	0.0464994	0.732203	0.0697491	0.0697491	39.7041	21	160.188	D-lactate dehydrogenase (cytochrome)
	EC:1.1.2.7	1	0.0455956	0.0851332	1	0.1277	0.1277	0.5	0.5	2.375	Methanol dehydrogenase (cytochrome c)
	EC:1.1.2.8	0.990028	0.0226245	0.0483028	0.990028	0.0678736	0.0724541	0.642857	0.5	29.375	Alcohol dehydrogenase (cytochrome c)
	EC:1.1.3.12	1	0.0455956	0.0851332	1	0.1277	0.1277	0.5	0.5	1	Pyridoxine 4-oxidase
	EC:1.1.3.21	0.818504	0.0195625	0.0661496	0.818504	0.0586874	0.0992244	3295.19	3509.9	5705.38	Glycerol-3-phosphate oxidase
	EC:1.1.3.47	1	0.0455956	0.0851332	1	0.1277	0.1277	0.5	0.5	9.875	5-(hydroxymethyl)furfural oxidase
	EC:1.1.3.6	0.927995	0.0059109	0.0144838	0.927995	0.0177327	0.0217256	0.663265	0.5	6.1875	Cholesterol oxidase
	EC:1.1.3.8	1	0.0455956	0.0851332	1	0.1277	0.1277	0.5	0.5	1.5	L-gulonolactone oxidase
	EC:1.1.5.2	0.995601	0.0048886	0.0148823	0.995601	0.0146658	0.0223235	1.13265	0.65	275.125	Quinoprotein glucose dehydrogenase (PQQ, quinone)
	EC:1.1.5.3	0.0662492	0.022076	0.597225	0.0993738	0.0662281	0.597225	64891.3	85338.9	92704.2	Glycerol-3-phosphate dehydrogenase
	EC:1.1.5.4	0.00936029	0.0605307	0.638406	0.0280809	0.0907961	0.638406	18169.4	9412.3	11374.1	Malate dehydrogenase (quinone)
	EC:1.1.5.6	0.996461	0.00396125	0.0126677	0.996461	0.0118837	0.0190015	1.31633	0.75	410.875	Formate dehydrogenase-N
	EC:1.1.9.1	1	0.0455956	0.0851332	1	0.1277	0.1277	0.5	0.5	9.875	Alcohol dehydrogenase (azurin)
	EC:1.1.98.2	1	0.0455956	0.0851332	1	0.1277	0.1277	0.5	0.5	1	Glucose-6-phosphate dehydrogenase (coenzyme-F420)
	EC:1.1.99.1	0.915373	0.00989648	0.0210976	0.915373	0.0296895	0.0316463	49.3571	33.6	473	Choline dehydrogenase
	EC:1.1.99.2	1	0.0455956	0.0851332	1	0.1277	0.1277	0.5	0.5	1	L-2-hydroxyglutarate dehydrogenase
	EC:1.1.99.21	0.996854	0.0386706	0.0744057	0.996854	0.111609	0.111609	0.602041	0.5	59.4375	D-sorbitol dehydrogenase (acceptor)
	EC:1.1.99.28	1	0.0455956	0.0851332	1	0.1277	0.1277	0.5	0.5	1.5625	Glucose-fructose oxidoreductase
	EC:1.1.99.3	0.858832	0.00720595	0.0141436	0.858832	0.0212154	0.0212154	0.704082	0.5	4.125	Gluconate 2-dehydrogenase (acceptor)
	EC:1.1.99.31	1	0.0455956	0.0851332	1	0.1277	0.1277	0.5	0.5	1.5	(S)-mandelate dehydrogenase
	EC:1.10.2.2	0.00569482	0.0346495	0.688554	0.0170845	0.0519742	0.688554	16251.3	7335.45	8931.94	Quinol--cytochrome-c reductase
	EC:1.10.3.12	0.938156	0.0297936	0.0698605	0.938156	0.0893807	0.104791	0.5	0.65	5.125	Menaquinol oxidase (H(+)-transporting)
	EC:1.13.11.1	0.983194	0.0236255	0.0491994	0.983194	0.0708766	0.0737991	0.622449	0.5	15.125	Catechol 1,2-dioxygenase
	EC:1.13.11.11	0.986347	0.0414591	0.0768446	0.986347	0.115267	0.115267	1.76531	1.25	69.25	Tryptophan 2,3-dioxygenase
	EC:1.13.11.15	0.995867	0.00398503	0.0127068	0.995867	0.0119551	0.0190602	0.989796	0.65	211.25	3,4-dihydroxyphenylacetate 2,3-dioxygenase
	EC:1.13.11.16	0.996523	0.00398075	0.0127182	0.996523	0.0119423	0.0190773	0.928571	0.65	205.875	3-carboxyethylcatechol 2,3-dioxygenase
	EC:1.13.11.2	0.76105	0.0339003	0.111093	0.76105	0.101701	0.166639	4641.11	4955.7	7054.88	Catechol 2,3-dioxygenase
	EC:1.13.11.3	0.997046	0.0404339	0.0770636	0.997046	0.115595	0.115595	0.908163	0.65	158	Protocatechuate 3,4-dioxygenase
	EC:1.13.11.37	1	0.0455956	0.0851332	1	0.1277	0.1277	0.5	0.5	9.875	Hydroxyquinol 1,2-dioxygenase
	EC:1.13.11.4	0.983773	0.0194855	0.0423897	0.983773	0.0584566	0.0635846	1.35714	1.25	14.9375	Gentisate 1,2-dioxygenase
	EC:1.13.11.53	0.940453	0.00663137	0.0163818	0.940453	0.0198941	0.0245726	0.622449	0.5	5.5625	Acireductone dioxygenase (Ni(2+)-requiring)
	EC:1.13.11.54	0.940453	0.00663137	0.0163818	0.940453	0.0198941	0.0245726	0.622449	0.5	5.5625	Acireductone dioxygenase (Fe(2+)-requiring)
	EC:1.13.11.6	1	0.0161197	0.0379734	1	0.048359	0.0569601	0.5	0.5	3.25	3-hydroxyanthranilate 3,4-dioxygenase
	EC:1.13.11.79	0.99202	0.0378686	0.0724594	0.99202	0.108689	0.108689	0.806122	0.5	70.6875	5,6-dimethylbenzimidazole synthase
	EC:1.13.11.9	0.992355	0.0358453	0.0694739	0.992355	0.104211	0.104211	0.540816	0.5	10.375	2,5-dihydroxypyridine 5,6-dioxygenase
	EC:1.13.12.16	0.00461089	0.0244322	0.737441	0.0138327	0.0366483	0.737441	21641.4	11133.5	12667.3	Nitronate monooxygenase
	EC:1.13.12.3	0.940453	0.00663137	0.0163818	0.940453	0.0198941	0.0245726	0.622449	0.5	5.5625	Tryptophan 2-monooxygenase
	EC:1.13.12.4	1	0.0455956	0.0851332	1	0.1277	0.1277	0.5	0.5	1.5625	Lactate 2-monooxygenase
	EC:1.14.11.1	0.940453	0.00663137	0.0163818	0.940453	0.0198941	0.0245726	0.622449	0.5	5.5625	Gamma-butyrobetaine dioxygenase
	EC:1.14.11.17	0.988933	0.00363005	0.0116026	0.988933	0.0108901	0.0174039	3.09184	2.05	246.438	Taurine dioxygenase
[truncated: 3,124 more rows]

[truncated: 14 more sheets: S7B, S8 , S9A, S9B, S9C, S9D, S9E, S9F, S9G, S9H, S9I, S9J, S9K, S9L]
